# Supplementary material for: A studyforrest extension, simultaneous fMRI and eye gaze recordings during prolonged natural stimulation
Source: Sci Data. 2016 Oct 25;3:160092. doi: 10.1038/sdata.2016.92 (PMC5079121; doi:10.1038/sdata.2016.92)
Supplement: Supplementary file 1 [file sdata201692-isa1.zip]

Archive with 5 entries (5 files):
- i_Investigation.txt
- s_study_Hanke.txt
- a_mri_Hanke.txt
- a_eyegaze_Hanke.txt
- a_cardresp_Hanke.txt
