# Supplementary material for: A studyforrest extension, simultaneous fMRI and eye gaze recordings during prolonged natural stimulation
Source: Sci Data. 2016 Oct 25;3:160092. doi: 10.1038/sdata.2016.92 (PMC5079121; doi:10.1038/sdata.2016.92)
Supplement: Supplementary file 1 [file sdata201692-isa1.zip › i_Investigation.txt]

# Investigation File generated for Scientific Data with Investigation File Authoring Tool version 0.1.0 on 29/09/2016 - This metadata file is CC0
ONTOLOGY SOURCE REFERENCE
Term Source Name	NCBITAXON	UBERON	PATO	UO	OBI	ERO	CMO	GO
Term Source File	http://data.bioontology.org/ontologies/NCBITAXON	http://data.bioontology.org/ontologies/UBERON	http://data.bioontology.org/ontologies/PATO	http://data.bioontology.org/ontologies/UO	http://data.bioontology.org/ontologies/OBI	http://data.bioontology.org/ontologies/ERO	http://data.bioontology.org/ontologies/CMO	http://data.bioontology.org/ontologies/GO
Term Source Version	2015AB	releases/2014-06-15	unknown	unknown	2014-08-18	2013-08-02	2.37	releases/2014-08-30
Term Source Description	National Center for Biotechnology Information (NCBI) Organismal Classification	Uber Anatomy Ontology	Phenotypic Quality Ontology	Units of Measurement Ontology	Ontology for Biomedical Investigations	Eagle-I Research Resource Ontology	Clinical Measurement Ontology	Gene Ontology
INVESTIGATION
Investigation Identifier
Investigation Title
Investigation Description
Investigation Submission Date
Investigation Public Release Date
INVESTIGATION PUBLICATIONS
Investigation PubMed ID
Investigation Publication DOI
Investigation Publication Author List
Investigation Publication Title
Investigation Publication Status
Investigation Publication Status Term Accession Number
Investigation Publication Status Term Source REF
INVESTIGATION CONTACTS
Investigation Person Last Name
Investigation Person Mid Initials
Investigation Person First Name
Investigation Person Address
Investigation Person Phone
Investigation Person Fax
Investigation Person Email
Investigation Person Affiliation
Investigation Person Roles
Investigation Person Roles Term Accession Number
Investigation Person Roles Term Source REF
STUDY
Study Identifier	10.1038/sdata.2016.92
Study Title	A studyforrest extension, simultaneous fMRI and eye gaze recordings during prolonged natural stimulation
Study Submission Date	07/04/2016
Study Public Release Date	25/10/2016
Study Description	http://www.nature.com/articles/sdata201692#abstract
Study File Name	s_study_Hanke.txt
Comment[Subject Keywords]	///;///;///;//;///
Comment[Manuscript Licence]	CC BY-4.0
Comment[Experimental Metadata Licence]	CC0
Comment[Supplementary Information File Name]	
Comment[Supplementary Information File Type]	x-zip-compressed
Comment[Supplementary Information File URL]	http://www.nature.com/articles/sdata201692#supplementary-information
Comment[Data Repository]	OpenfMRI
Comment[Data Record Accession]	ds000113d
Comment[Data Record URI]	https://openfmri.org/dataset/ds000113d
STUDY DESIGN DESCRIPTORS
Study Design Type	stimulus or stress design
Study Design Type Term Accession Number	OBI:0001396
Study Design Type Term Source REF	OBI
STUDY PUBLICATIONS
Study PubMed ID
Study Publication DOI
Study Publication Author List
Study Publication Title
Study Publication Status
Study Publication Status Term Accession Number
Study Publication Status Term Source REF
STUDY FACTORS
Study Factor Name
Study Factor Type
Study Factor Type Term Accession Number
Study Factor Type Term Source REF
STUDY ASSAYS
Study Assay Measurement Type	nuclear magnetic resonance assay	eye gaze	oxygen saturation
Study Assay Measurement Type Term Accession Number	OBI:0000182	""	CMO:0001324
Study Assay Measurement Type Term Source REF	ERO	""	CMO
Study Assay Technology Type	MRI Scanner	eye tracking device	pulse oximetry
Study Assay Technology Type Term Accession Number	ERO:MRI_Scanner	ERO:0001420	ERO:0001784
Study Assay Technology Type Term Source REF	ERO	ERO	ERO
Study Assay Technology Platform	""	""	""
Study Assay File Name	a_mri_Hanke.txt	a_eyegaze_Hanke.txt	a_cardresp_Hanke.txt
STUDY PROTOCOLS
Study Protocol Name	Participant recruitment	Magnetic Resonance Imaging	Subjective measurements of visual function	Physiological recordings	Stimulation and eye tracking setup for in-lab acquisition
Study Protocol Type	selection	nuclear magnetic resonance assay	visual perception	pulse oximetry	eye tracking device
Study Protocol Type Term Accession Number	OBI:0001928	OBI:0000182	GO:0007601	ERO:0001784	ERO:0001420
Study Protocol Type Term Source REF	OBI	ERO	GO	ERO	ERO
Study Protocol Description					
Study Protocol URI	""	""	""	""	""
Study Protocol Version					
Study Protocol Parameters Name	""	4d spacing; resolution; modality; instrument name; repetition time; instrument software version; coil type; instrument manufacturer; echo time; magnetic field strength; flip angle; sequence; parallel acquisition technique	""	recording label; modality; sampling frequency; content description	""
Study Protocol Parameters Name Term Accession Number	""	""	""	""	""
Study Protocol Parameters Name Term Source REF	""	""	""	""	""
Study Protocol Components Name	""	""	""	""	""
Study Protocol Components Type	""	""	""	""	""
Study Protocol Components Type Term Accession Number	""	""	""	""	""
Study Protocol Components Type Term Source REF	""	""	""	""	""
STUDY CONTACTS
Study Person Last Name	Hanke	Adelhöfer	Kottke	Iacovella	Sengupta	Kaule	Nigbur	Waite	Baumgartner	Stadler
Study Person First Name	Michael	Nico	Daniel	Vittorio	Ayan	Falko R.	Roland	Alexander Q.	Florian	Jörg
Study Person Mid Initials										
Study Person Email	michael.hanke@gmail.com	""	""	""	""	""	""	""	""	""
Study Person Phone										
Study Person Fax										
Study Person Address										
Study Person Affiliation	Psychoinformatics Lab, Institute of Psychology, Otto-von-Guericke University, Magdeburg D-39016, Germany	Psychoinformatics Lab, Institute of Psychology, Otto-von-Guericke University, Magdeburg D-39016, Germany	Knowledge Management and Discovery Lab, Otto-von-Guericke University, Magdeburg D-39016, Germany	Neuroinformatics Lab, Fondazione Bruno Kessler, Rovereto I-38122, Italy	Experimental Psychology Lab, Institute of Psychology, Otto-von-Guericke University, Magdeburg D-39016, Germany	Psychoinformatics Lab, Institute of Psychology, Otto-von-Guericke University, Magdeburg D-39016, Germany	Department of Neuropsychology, Institute of Psychology, Otto-von-Guericke University, Magdeburg D-39016, Germany	Psychoinformatics Lab, Institute of Psychology, Otto-von-Guericke University, Magdeburg D-39016, Germany	Experimental Psychology Lab, Institute of Psychology, Otto-von-Guericke University, Magdeburg D-39016, Germany	Leibniz Institute for Neurobiology, Magdeburg D-39118, Germany
Study Person Roles										
Study Person Roles Term Accession Number										
Study Person Roles Term Source REF										
Comment[Study Person ORCID]	0000-0001-6398-6370									
Comment[Funder]										
Comment[FundRef ID]										
Comment[Funder Term Source REF]										
Comment[Grant Identifier]										
