# Supplementary material for: A studyforrest extension, simultaneous fMRI and eye gaze recordings during prolonged natural stimulation
Source: Sci Data. 2016 Oct 25;3:160092. doi: 10.1038/sdata.2016.92 (PMC5079121; doi:10.1038/sdata.2016.92)
Supplement: Supplementary file 1 [file sdata201692-isa1.zip › s_study_Hanke.txt]

Source Name	Characteristics[organism]	Term Source REF	Term Accession Number	Characteristics[organism part]	Term Source REF	Term Accession Number	Characteristics[sex]	Term Source REF	Term Accession Number	Characteristics[age at scan]	Unit	Term Source REF	Term Accession Number	Characteristics[handedness]	Term Source REF	Term Accession Number	Protocol REF	Protocol REF	Comment[hearing_problems_current]	Comment[hearing_problems_past]	Comment[vision_problems_current]	Comment[vision_problems_past]	Comment[forrest_seen]	Comment[forrest_seen_dist]	Comment[forrest_seen_count]	Comment[forrest_seen_languages]	Comment[forrest_ad_known]	Comment[forrest_av_rating]	Comment[forrest_av_storydepth]	Comment[forrest_av_fatigue]	Comment[forrest_av_feeling]	Comment[forrest_av_artist_count]	Sample Name
1	Homo sapiens	NCBITAXON	NCBITaxon:9606	brain	UBERON	UBERON:0000955	male	PATO	PATO:0000384	30-35	year	UO	UO:0000036	right	PATO	PATO:0002203	Participant recruitment	Subjective measurements of visual function	n	n	n	n	y	12	6	german;english	y	2	3	2	2	18	1
2	Homo sapiens	NCBITAXON	NCBITaxon:9606	brain	UBERON	UBERON:0000955	male	PATO	PATO:0000384	35-40	year	UO	UO:0000036	right	PATO	PATO:0002203	Participant recruitment	Subjective measurements of visual function	n	n	n	n	y	0	20	german;english	y	4	3	2	4	30	2
3	Homo sapiens	NCBITAXON	NCBITaxon:9606	brain	UBERON	UBERON:0000955	female	PATO	PATO:0000383	20-25	year	UO	UO:0000036	right	PATO	PATO:0002203	Participant recruitment	Subjective measurements of visual function	n	n	n	n	n	n/a	n/a	n/a	y	4	4	1	4	8	3
4	Homo sapiens	NCBITAXON	NCBITaxon:9606	brain	UBERON	UBERON:0000955	female	PATO	PATO:0000383	20-25	year	UO	UO:0000036	right	PATO	PATO:0002203	Participant recruitment	Subjective measurements of visual function	n	n	n	n	y	1	1	german	y	4	4	2	4	10	4
5	Homo sapiens	NCBITAXON	NCBITaxon:9606	brain	UBERON	UBERON:0000955	male	PATO	PATO:0000384	30-35	year	UO	UO:0000036	right	PATO	PATO:0002203	Participant recruitment	Subjective measurements of visual function	n	n	n	n	y	120	1	german	y	4	4	1	4	12	5
6	Homo sapiens	NCBITAXON	NCBITaxon:9606	brain	UBERON	UBERON:0000955	male	PATO	PATO:0000384	20-25	year	UO	UO:0000036	right	PATO	PATO:0002203	Participant recruitment	Subjective measurements of visual function	n	y	n	n	y	1	30	german;english	y	4	4	2	4	40	6
9	Homo sapiens	NCBITAXON	NCBITaxon:9606	brain	UBERON	UBERON:0000955	male	PATO	PATO:0000384	35-40	year	UO	UO:0000036	right	PATO	PATO:0002203	Participant recruitment	Subjective measurements of visual function	n	n	n	n	y	240	1	german	y	4	4	1	4	20	9
10	Homo sapiens	NCBITAXON	NCBITaxon:9606	brain	UBERON	UBERON:0000955	female	PATO	PATO:0000383	20-25	year	UO	UO:0000036	right	PATO	PATO:0002203	Participant recruitment	Subjective measurements of visual function	n	n	n	n	y	36	1	german	y	4	4	1	4	9	10
14	Homo sapiens	NCBITAXON	NCBITaxon:9606	brain	UBERON	UBERON:0000955	female	PATO	PATO:0000383	30-35	year	UO	UO:0000036	right	PATO	PATO:0002203	Participant recruitment	Subjective measurements of visual function	n	n	n	n	y	108	1	german	y	4	4	2	4	6	14
15	Homo sapiens	NCBITAXON	NCBITaxon:9606	brain	UBERON	UBERON:0000955	male	PATO	PATO:0000384	25-30	year	UO	UO:0000036	right	PATO	PATO:0002203	Participant recruitment	Subjective measurements of visual function	n	n	n	y	y	60	1	german	y	3	3	2	4	15	15
16	Homo sapiens	NCBITAXON	NCBITaxon:9606	brain	UBERON	UBERON:0000955	male	PATO	PATO:0000384	35-40	year	UO	UO:0000036	right	PATO	PATO:0002203	Participant recruitment	Subjective measurements of visual function	n	n	n	n	y	n/a	1	german	y	4	4	2	3	10	16
17	Homo sapiens	NCBITAXON	NCBITaxon:9606	brain	UBERON	UBERON:0000955	male	PATO	PATO:0000384	30-35	year	UO	UO:0000036	right	PATO	PATO:0002203	Participant recruitment	Subjective measurements of visual function	n	n	n	n	y	12	5	german	y	3	3	1	4	10	17
18	Homo sapiens	NCBITAXON	NCBITaxon:9606	brain	UBERON	UBERON:0000955	male	PATO	PATO:0000384	30-35	year	UO	UO:0000036	right	PATO	PATO:0002203	Participant recruitment	Subjective measurements of visual function	n	n	n	n	y	156	2	german	y	4	4	2	4	7	18
19	Homo sapiens	NCBITAXON	NCBITaxon:9606	brain	UBERON	UBERON:0000955	female	PATO	PATO:0000383	20-25	year	UO	UO:0000036	right	PATO	PATO:0002203	Participant recruitment	Subjective measurements of visual function	n	n	n	n	y	24	2	german	y	4	4	2	4	10	19
20	Homo sapiens	NCBITAXON	NCBITaxon:9606	brain	UBERON	UBERON:0000955	female	PATO	PATO:0000383	30-35	year	UO	UO:0000036	right	PATO	PATO:0002203	Participant recruitment	Subjective measurements of visual function	n	y	n	n	y	12	2	german	y	4	4	1	3	32	20
22	Homo sapiens	NCBITAXON	NCBITaxon:9606	brain	UBERON	UBERON:0000955	female	PATO	PATO:0000383	20-25	year	UO	UO:0000036	right	PATO	PATO:0002203	Participant recruitment	Subjective measurements of visual function	n	n	n	n	y	120	1	german	n	4	4	1	4	7	22
23	Homo sapiens	NCBITAXON	NCBITaxon:9606	brain	UBERON	UBERON:0000955	female	PATO	PATO:0000383	20-25	year	UO	UO:0000036	right	PATO	PATO:0002203	Participant recruitment	Subjective measurements of visual function	n	n	n	y	y	12	2	german	n	3	4	3	2	30	23
24	Homo sapiens	NCBITAXON	NCBITaxon:9606	brain	UBERON	UBERON:0000955	male	PATO	PATO:0000384	25-30	year	UO	UO:0000036	right	PATO	PATO:0002203	Participant recruitment	Subjective measurements of visual function	n	n	n	y	y	36	3	english	n	4	3	2	3	4	24
25	Homo sapiens	NCBITAXON	NCBITaxon:9606	brain	UBERON	UBERON:0000955	female	PATO	PATO:0000383	15-20	year	UO	UO:0000036	right	PATO	PATO:0002203	Participant recruitment	Subjective measurements of visual function	n	n	n	n	y	0	4	german;english	n	3	3	2	3	5	25
26	Homo sapiens	NCBITAXON	NCBITaxon:9606	brain	UBERON	UBERON:0000955	female	PATO	PATO:0000383	20-25	year	UO	UO:0000036	right	PATO	PATO:0002203	Participant recruitment	Subjective measurements of visual function	n	n	n	y	y	0	2	german;english	n	3	4	2	4	8	26
27	Homo sapiens	NCBITAXON	NCBITaxon:9606	brain	UBERON	UBERON:0000955	female	PATO	PATO:0000383	20-25	year	UO	UO:0000036	right	PATO	PATO:0002203	Participant recruitment	Subjective measurements of visual function	n	n	n	y	y	60	1	german	n	3	4	2	3	15	27
28	Homo sapiens	NCBITAXON	NCBITaxon:9606	brain	UBERON	UBERON:0000955	female	PATO	PATO:0000383	20-25	year	UO	UO:0000036	ambidextrous	PATO	PATO:0002204	Participant recruitment	Subjective measurements of visual function	n	y	n	n	n	n/a	0	n/a	n	n/a	4	4	3	4	28
29	Homo sapiens	NCBITAXON	NCBITaxon:9606	brain	UBERON	UBERON:0000955	female	PATO	PATO:0000383	20-25	year	UO	UO:0000036	right	PATO	PATO:0002203	Participant recruitment	Subjective measurements of visual function	n	n	n	n	y	1	1	german	n	4	3	2	4	25	29
30	Homo sapiens	NCBITAXON	NCBITaxon:9606	brain	UBERON	UBERON:0000955	female	PATO	PATO:0000383	15-20	year	UO	UO:0000036	right	PATO	PATO:0002203	Participant recruitment	Subjective measurements of visual function	n	n	n	n	y	2	3	german	y	3	3	2	3	10	30
31	Homo sapiens	NCBITAXON	NCBITaxon:9606	brain	UBERON	UBERON:0000955	female	PATO	PATO:0000383	20-25	year	UO	UO:0000036	left	PATO	PATO:0002202	Participant recruitment	Subjective measurements of visual function	n	n	n	y	n	n/a	0	n/a	n	4	4	1	2	7	31
32	Homo sapiens	NCBITAXON	NCBITaxon:9606	brain	UBERON	UBERON:0000955	male	PATO	PATO:0000384	20-25	year	UO	UO:0000036	right	PATO	PATO:0002203	Participant recruitment	Subjective measurements of visual function	n	n	n	y	y	1	4	german	n	3	3	1	3	10	32
33	Homo sapiens	NCBITAXON	NCBITaxon:9606	brain	UBERON	UBERON:0000955	female	PATO	PATO:0000383	20-25	year	UO	UO:0000036	right	PATO	PATO:0002203	Participant recruitment	Subjective measurements of visual function	n	n	n	n	y	0.5	5	german	n	4	4	2	4	8	33
34	Homo sapiens	NCBITAXON	NCBITaxon:9606	brain	UBERON	UBERON:0000955	male	PATO	PATO:0000384	20-25	year	UO	UO:0000036	right	PATO	PATO:0002203	Participant recruitment	Subjective measurements of visual function	n	n	n	n	y	120	1	german	n	4	4	2	3	20	34
35	Homo sapiens	NCBITAXON	NCBITaxon:9606	brain	UBERON	UBERON:0000955	male	PATO	PATO:0000384	25-30	year	UO	UO:0000036	left	PATO	PATO:0002202	Participant recruitment	Subjective measurements of visual function	n	y	n	n	y	108	10	english	n	2	3	1	4	12	35
36	Homo sapiens	NCBITAXON	NCBITaxon:9606	brain	UBERON	UBERON:0000955	male	PATO	PATO:0000384	30-35	year	UO	UO:0000036	right	PATO	PATO:0002203	Participant recruitment	Subjective measurements of visual function	n	y	n	n	y	108	1	german	n	3	4	2	4	7	36
