# Supplementary material for: A studyforrest extension, simultaneous fMRI and eye gaze recordings during prolonged natural stimulation
Source: Sci Data. 2016 Oct 25;3:160092. doi: 10.1038/sdata.2016.92 (PMC5079121; doi:10.1038/sdata.2016.92)
Supplement: Supplementary file 1 [file sdata201692-isa1.zip › a_eyegaze_Hanke.txt]

Sample Name	Protocol REF	Parameter Value[recording label]	Parameter Value[modality]	Parameter Value[sampling frequency]	Unit	Term Source REF	Term Accession Number	Parameter Value[content description]	Protocol REF	Assay Name	Raw Data File	Comment[Data Repository]	Comment[Data Record Accession]	Comment[Data Record URI]
1	Physiological recordings	eyegaze	physio	1000	hertz	UO	UO:0000106	The x/y coordinates are normalized to (0,0) at the top-left corner of the movie stimulus (already excluding the gray horizontal bars).	Stimulation and eye tracking setup for in-lab acquisition	sub-01_ses-movie_task-movie_run-1_recording-eyegaze	/sub-01/ses-movie/func/sub-01_ses-movie_task-movie_run-1_recording-eyegaze_physio.tsv.gz	OpenfMRI	ds000113d	https://openfmri.org/dataset/ds000113d
1	Physiological recordings	eyegaze	physio	1000	hertz	UO	UO:0000106	The x/y coordinates are normalized to (0,0) at the top-left corner of the movie stimulus (already excluding the gray horizontal bars).	Stimulation and eye tracking setup for in-lab acquisition	sub-01_ses-movie_task-movie_run-2_recording-eyegaze	/sub-01/ses-movie/func/sub-01_ses-movie_task-movie_run-2_recording-eyegaze_physio.tsv.gz	OpenfMRI	ds000113d	https://openfmri.org/dataset/ds000113d
1	Physiological recordings	eyegaze	physio	1000	hertz	UO	UO:0000106	The x/y coordinates are normalized to (0,0) at the top-left corner of the movie stimulus (already excluding the gray horizontal bars).	Stimulation and eye tracking setup for in-lab acquisition	sub-01_ses-movie_task-movie_run-3_recording-eyegaze	/sub-01/ses-movie/func/sub-01_ses-movie_task-movie_run-3_recording-eyegaze_physio.tsv.gz	OpenfMRI	ds000113d	https://openfmri.org/dataset/ds000113d
1	Physiological recordings	eyegaze	physio	1000	hertz	UO	UO:0000106	The x/y coordinates are normalized to (0,0) at the top-left corner of the movie stimulus (already excluding the gray horizontal bars).	Stimulation and eye tracking setup for in-lab acquisition	sub-01_ses-movie_task-movie_run-4_recording-eyegaze	/sub-01/ses-movie/func/sub-01_ses-movie_task-movie_run-4_recording-eyegaze_physio.tsv.gz	OpenfMRI	ds000113d	https://openfmri.org/dataset/ds000113d
1	Physiological recordings	eyegaze	physio	1000	hertz	UO	UO:0000106	The x/y coordinates are normalized to (0,0) at the top-left corner of the movie stimulus (already excluding the gray horizontal bars).	Stimulation and eye tracking setup for in-lab acquisition	sub-01_ses-movie_task-movie_run-5_recording-eyegaze	/sub-01/ses-movie/func/sub-01_ses-movie_task-movie_run-5_recording-eyegaze_physio.tsv.gz	OpenfMRI	ds000113d	https://openfmri.org/dataset/ds000113d
1	Physiological recordings	eyegaze	physio	1000	hertz	UO	UO:0000106	The x/y coordinates are normalized to (0,0) at the top-left corner of the movie stimulus (already excluding the gray horizontal bars).	Stimulation and eye tracking setup for in-lab acquisition	sub-01_ses-movie_task-movie_run-6_recording-eyegaze	/sub-01/ses-movie/func/sub-01_ses-movie_task-movie_run-6_recording-eyegaze_physio.tsv.gz	OpenfMRI	ds000113d	https://openfmri.org/dataset/ds000113d
1	Physiological recordings	eyegaze	physio	1000	hertz	UO	UO:0000106	The x/y coordinates are normalized to (0,0) at the top-left corner of the movie stimulus (already excluding the gray horizontal bars).	Stimulation and eye tracking setup for in-lab acquisition	sub-01_ses-movie_task-movie_run-7_recording-eyegaze	/sub-01/ses-movie/func/sub-01_ses-movie_task-movie_run-7_recording-eyegaze_physio.tsv.gz	OpenfMRI	ds000113d	https://openfmri.org/dataset/ds000113d
1	Physiological recordings	eyegaze	physio	1000	hertz	UO	UO:0000106	The x/y coordinates are normalized to (0,0) at the top-left corner of the movie stimulus (already excluding the gray horizontal bars).	Stimulation and eye tracking setup for in-lab acquisition	sub-01_ses-movie_task-movie_run-8_recording-eyegaze	/sub-01/ses-movie/func/sub-01_ses-movie_task-movie_run-8_recording-eyegaze_physio.tsv.gz	OpenfMRI	ds000113d	https://openfmri.org/dataset/ds000113d
2	Physiological recordings	eyegaze	physio	1000	hertz	UO	UO:0000106	The x/y coordinates are normalized to (0,0) at the top-left corner of the movie stimulus (already excluding the gray horizontal bars).	Stimulation and eye tracking setup for in-lab acquisition	sub-02_ses-movie_task-movie_run-1_recording-eyegaze	/sub-02/ses-movie/func/sub-02_ses-movie_task-movie_run-1_recording-eyegaze_physio.tsv.gz	OpenfMRI	ds000113d	https://openfmri.org/dataset/ds000113d
2	Physiological recordings	eyegaze	physio	1000	hertz	UO	UO:0000106	The x/y coordinates are normalized to (0,0) at the top-left corner of the movie stimulus (already excluding the gray horizontal bars).	Stimulation and eye tracking setup for in-lab acquisition	sub-02_ses-movie_task-movie_run-2_recording-eyegaze	/sub-02/ses-movie/func/sub-02_ses-movie_task-movie_run-2_recording-eyegaze_physio.tsv.gz	OpenfMRI	ds000113d	https://openfmri.org/dataset/ds000113d
2	Physiological recordings	eyegaze	physio	1000	hertz	UO	UO:0000106	The x/y coordinates are normalized to (0,0) at the top-left corner of the movie stimulus (already excluding the gray horizontal bars).	Stimulation and eye tracking setup for in-lab acquisition	sub-02_ses-movie_task-movie_run-3_recording-eyegaze	/sub-02/ses-movie/func/sub-02_ses-movie_task-movie_run-3_recording-eyegaze_physio.tsv.gz	OpenfMRI	ds000113d	https://openfmri.org/dataset/ds000113d
2	Physiological recordings	eyegaze	physio	1000	hertz	UO	UO:0000106	The x/y coordinates are normalized to (0,0) at the top-left corner of the movie stimulus (already excluding the gray horizontal bars).	Stimulation and eye tracking setup for in-lab acquisition	sub-02_ses-movie_task-movie_run-4_recording-eyegaze	/sub-02/ses-movie/func/sub-02_ses-movie_task-movie_run-4_recording-eyegaze_physio.tsv.gz	OpenfMRI	ds000113d	https://openfmri.org/dataset/ds000113d
2	Physiological recordings	eyegaze	physio	1000	hertz	UO	UO:0000106	The x/y coordinates are normalized to (0,0) at the top-left corner of the movie stimulus (already excluding the gray horizontal bars).	Stimulation and eye tracking setup for in-lab acquisition	sub-02_ses-movie_task-movie_run-5_recording-eyegaze	/sub-02/ses-movie/func/sub-02_ses-movie_task-movie_run-5_recording-eyegaze_physio.tsv.gz	OpenfMRI	ds000113d	https://openfmri.org/dataset/ds000113d
2	Physiological recordings	eyegaze	physio	1000	hertz	UO	UO:0000106	The x/y coordinates are normalized to (0,0) at the top-left corner of the movie stimulus (already excluding the gray horizontal bars).	Stimulation and eye tracking setup for in-lab acquisition	sub-02_ses-movie_task-movie_run-6_recording-eyegaze	/sub-02/ses-movie/func/sub-02_ses-movie_task-movie_run-6_recording-eyegaze_physio.tsv.gz	OpenfMRI	ds000113d	https://openfmri.org/dataset/ds000113d
2	Physiological recordings	eyegaze	physio	1000	hertz	UO	UO:0000106	The x/y coordinates are normalized to (0,0) at the top-left corner of the movie stimulus (already excluding the gray horizontal bars).	Stimulation and eye tracking setup for in-lab acquisition	sub-02_ses-movie_task-movie_run-7_recording-eyegaze	/sub-02/ses-movie/func/sub-02_ses-movie_task-movie_run-7_recording-eyegaze_physio.tsv.gz	OpenfMRI	ds000113d	https://openfmri.org/dataset/ds000113d
2	Physiological recordings	eyegaze	physio	1000	hertz	UO	UO:0000106	The x/y coordinates are normalized to (0,0) at the top-left corner of the movie stimulus (already excluding the gray horizontal bars).	Stimulation and eye tracking setup for in-lab acquisition	sub-02_ses-movie_task-movie_run-8_recording-eyegaze	/sub-02/ses-movie/func/sub-02_ses-movie_task-movie_run-8_recording-eyegaze_physio.tsv.gz	OpenfMRI	ds000113d	https://openfmri.org/dataset/ds000113d
3	Physiological recordings	eyegaze	physio	1000	hertz	UO	UO:0000106	The x/y coordinates are normalized to (0,0) at the top-left corner of the movie stimulus (already excluding the gray horizontal bars).	Stimulation and eye tracking setup for in-lab acquisition	sub-03_ses-movie_task-movie_run-1_recording-eyegaze	/sub-03/ses-movie/func/sub-03_ses-movie_task-movie_run-1_recording-eyegaze_physio.tsv.gz	OpenfMRI	ds000113d	https://openfmri.org/dataset/ds000113d
3	Physiological recordings	eyegaze	physio	1000	hertz	UO	UO:0000106	The x/y coordinates are normalized to (0,0) at the top-left corner of the movie stimulus (already excluding the gray horizontal bars).	Stimulation and eye tracking setup for in-lab acquisition	sub-03_ses-movie_task-movie_run-2_recording-eyegaze	/sub-03/ses-movie/func/sub-03_ses-movie_task-movie_run-2_recording-eyegaze_physio.tsv.gz	OpenfMRI	ds000113d	https://openfmri.org/dataset/ds000113d
3	Physiological recordings	eyegaze	physio	1000	hertz	UO	UO:0000106	The x/y coordinates are normalized to (0,0) at the top-left corner of the movie stimulus (already excluding the gray horizontal bars).	Stimulation and eye tracking setup for in-lab acquisition	sub-03_ses-movie_task-movie_run-3_recording-eyegaze	/sub-03/ses-movie/func/sub-03_ses-movie_task-movie_run-3_recording-eyegaze_physio.tsv.gz	OpenfMRI	ds000113d	https://openfmri.org/dataset/ds000113d
3	Physiological recordings	eyegaze	physio	1000	hertz	UO	UO:0000106	The x/y coordinates are normalized to (0,0) at the top-left corner of the movie stimulus (already excluding the gray horizontal bars).	Stimulation and eye tracking setup for in-lab acquisition	sub-03_ses-movie_task-movie_run-4_recording-eyegaze	/sub-03/ses-movie/func/sub-03_ses-movie_task-movie_run-4_recording-eyegaze_physio.tsv.gz	OpenfMRI	ds000113d	https://openfmri.org/dataset/ds000113d
3	Physiological recordings	eyegaze	physio	1000	hertz	UO	UO:0000106	The x/y coordinates are normalized to (0,0) at the top-left corner of the movie stimulus (already excluding the gray horizontal bars).	Stimulation and eye tracking setup for in-lab acquisition	sub-03_ses-movie_task-movie_run-5_recording-eyegaze	/sub-03/ses-movie/func/sub-03_ses-movie_task-movie_run-5_recording-eyegaze_physio.tsv.gz	OpenfMRI	ds000113d	https://openfmri.org/dataset/ds000113d
3	Physiological recordings	eyegaze	physio	1000	hertz	UO	UO:0000106	The x/y coordinates are normalized to (0,0) at the top-left corner of the movie stimulus (already excluding the gray horizontal bars).	Stimulation and eye tracking setup for in-lab acquisition	sub-03_ses-movie_task-movie_run-6_recording-eyegaze	/sub-03/ses-movie/func/sub-03_ses-movie_task-movie_run-6_recording-eyegaze_physio.tsv.gz	OpenfMRI	ds000113d	https://openfmri.org/dataset/ds000113d
3	Physiological recordings	eyegaze	physio	1000	hertz	UO	UO:0000106	The x/y coordinates are normalized to (0,0) at the top-left corner of the movie stimulus (already excluding the gray horizontal bars).	Stimulation and eye tracking setup for in-lab acquisition	sub-03_ses-movie_task-movie_run-7_recording-eyegaze	/sub-03/ses-movie/func/sub-03_ses-movie_task-movie_run-7_recording-eyegaze_physio.tsv.gz	OpenfMRI	ds000113d	https://openfmri.org/dataset/ds000113d
3	Physiological recordings	eyegaze	physio	1000	hertz	UO	UO:0000106	The x/y coordinates are normalized to (0,0) at the top-left corner of the movie stimulus (already excluding the gray horizontal bars).	Stimulation and eye tracking setup for in-lab acquisition	sub-03_ses-movie_task-movie_run-8_recording-eyegaze	/sub-03/ses-movie/func/sub-03_ses-movie_task-movie_run-8_recording-eyegaze_physio.tsv.gz	OpenfMRI	ds000113d	https://openfmri.org/dataset/ds000113d
4	Physiological recordings	eyegaze	physio	1000	hertz	UO	UO:0000106	The x/y coordinates are normalized to (0,0) at the top-left corner of the movie stimulus (already excluding the gray horizontal bars).	Stimulation and eye tracking setup for in-lab acquisition	sub-04_ses-movie_task-movie_run-1_recording-eyegaze	/sub-04/ses-movie/func/sub-04_ses-movie_task-movie_run-1_recording-eyegaze_physio.tsv.gz	OpenfMRI	ds000113d	https://openfmri.org/dataset/ds000113d
4	Physiological recordings	eyegaze	physio	1000	hertz	UO	UO:0000106	The x/y coordinates are normalized to (0,0) at the top-left corner of the movie stimulus (already excluding the gray horizontal bars).	Stimulation and eye tracking setup for in-lab acquisition	sub-04_ses-movie_task-movie_run-2_recording-eyegaze	/sub-04/ses-movie/func/sub-04_ses-movie_task-movie_run-2_recording-eyegaze_physio.tsv.gz	OpenfMRI	ds000113d	https://openfmri.org/dataset/ds000113d
4	Physiological recordings	eyegaze	physio	1000	hertz	UO	UO:0000106	The x/y coordinates are normalized to (0,0) at the top-left corner of the movie stimulus (already excluding the gray horizontal bars).	Stimulation and eye tracking setup for in-lab acquisition	sub-04_ses-movie_task-movie_run-3_recording-eyegaze	/sub-04/ses-movie/func/sub-04_ses-movie_task-movie_run-3_recording-eyegaze_physio.tsv.gz	OpenfMRI	ds000113d	https://openfmri.org/dataset/ds000113d
4	Physiological recordings	eyegaze	physio	1000	hertz	UO	UO:0000106	The x/y coordinates are normalized to (0,0) at the top-left corner of the movie stimulus (already excluding the gray horizontal bars).	Stimulation and eye tracking setup for in-lab acquisition	sub-04_ses-movie_task-movie_run-4_recording-eyegaze	/sub-04/ses-movie/func/sub-04_ses-movie_task-movie_run-4_recording-eyegaze_physio.tsv.gz	OpenfMRI	ds000113d	https://openfmri.org/dataset/ds000113d
4	Physiological recordings	eyegaze	physio	1000	hertz	UO	UO:0000106	The x/y coordinates are normalized to (0,0) at the top-left corner of the movie stimulus (already excluding the gray horizontal bars).	Stimulation and eye tracking setup for in-lab acquisition	sub-04_ses-movie_task-movie_run-5_recording-eyegaze	/sub-04/ses-movie/func/sub-04_ses-movie_task-movie_run-5_recording-eyegaze_physio.tsv.gz	OpenfMRI	ds000113d	https://openfmri.org/dataset/ds000113d
4	Physiological recordings	eyegaze	physio	1000	hertz	UO	UO:0000106	The x/y coordinates are normalized to (0,0) at the top-left corner of the movie stimulus (already excluding the gray horizontal bars).	Stimulation and eye tracking setup for in-lab acquisition	sub-04_ses-movie_task-movie_run-6_recording-eyegaze	/sub-04/ses-movie/func/sub-04_ses-movie_task-movie_run-6_recording-eyegaze_physio.tsv.gz	OpenfMRI	ds000113d	https://openfmri.org/dataset/ds000113d
4	Physiological recordings	eyegaze	physio	1000	hertz	UO	UO:0000106	The x/y coordinates are normalized to (0,0) at the top-left corner of the movie stimulus (already excluding the gray horizontal bars).	Stimulation and eye tracking setup for in-lab acquisition	sub-04_ses-movie_task-movie_run-7_recording-eyegaze	/sub-04/ses-movie/func/sub-04_ses-movie_task-movie_run-7_recording-eyegaze_physio.tsv.gz	OpenfMRI	ds000113d	https://openfmri.org/dataset/ds000113d
4	Physiological recordings	eyegaze	physio	1000	hertz	UO	UO:0000106	The x/y coordinates are normalized to (0,0) at the top-left corner of the movie stimulus (already excluding the gray horizontal bars).	Stimulation and eye tracking setup for in-lab acquisition	sub-04_ses-movie_task-movie_run-8_recording-eyegaze	/sub-04/ses-movie/func/sub-04_ses-movie_task-movie_run-8_recording-eyegaze_physio.tsv.gz	OpenfMRI	ds000113d	https://openfmri.org/dataset/ds000113d
5	Physiological recordings	eyegaze	physio	1000	hertz	UO	UO:0000106	The x/y coordinates are normalized to (0,0) at the top-left corner of the movie stimulus (already excluding the gray horizontal bars).	Stimulation and eye tracking setup for in-lab acquisition	sub-05_ses-movie_task-movie_run-1_recording-eyegaze	/sub-05/ses-movie/func/sub-05_ses-movie_task-movie_run-1_recording-eyegaze_physio.tsv.gz	OpenfMRI	ds000113d	https://openfmri.org/dataset/ds000113d
5	Physiological recordings	eyegaze	physio	1000	hertz	UO	UO:0000106	The x/y coordinates are normalized to (0,0) at the top-left corner of the movie stimulus (already excluding the gray horizontal bars).	Stimulation and eye tracking setup for in-lab acquisition	sub-05_ses-movie_task-movie_run-2_recording-eyegaze	/sub-05/ses-movie/func/sub-05_ses-movie_task-movie_run-2_recording-eyegaze_physio.tsv.gz	OpenfMRI	ds000113d	https://openfmri.org/dataset/ds000113d
5	Physiological recordings	eyegaze	physio	1000	hertz	UO	UO:0000106	The x/y coordinates are normalized to (0,0) at the top-left corner of the movie stimulus (already excluding the gray horizontal bars).	Stimulation and eye tracking setup for in-lab acquisition	sub-05_ses-movie_task-movie_run-3_recording-eyegaze	/sub-05/ses-movie/func/sub-05_ses-movie_task-movie_run-3_recording-eyegaze_physio.tsv.gz	OpenfMRI	ds000113d	https://openfmri.org/dataset/ds000113d
5	Physiological recordings	eyegaze	physio	1000	hertz	UO	UO:0000106	The x/y coordinates are normalized to (0,0) at the top-left corner of the movie stimulus (already excluding the gray horizontal bars).	Stimulation and eye tracking setup for in-lab acquisition	sub-05_ses-movie_task-movie_run-4_recording-eyegaze	/sub-05/ses-movie/func/sub-05_ses-movie_task-movie_run-4_recording-eyegaze_physio.tsv.gz	OpenfMRI	ds000113d	https://openfmri.org/dataset/ds000113d
5	Physiological recordings	eyegaze	physio	1000	hertz	UO	UO:0000106	The x/y coordinates are normalized to (0,0) at the top-left corner of the movie stimulus (already excluding the gray horizontal bars).	Stimulation and eye tracking setup for in-lab acquisition	sub-05_ses-movie_task-movie_run-5_recording-eyegaze	/sub-05/ses-movie/func/sub-05_ses-movie_task-movie_run-5_recording-eyegaze_physio.tsv.gz	OpenfMRI	ds000113d	https://openfmri.org/dataset/ds000113d
5	Physiological recordings	eyegaze	physio	1000	hertz	UO	UO:0000106	The x/y coordinates are normalized to (0,0) at the top-left corner of the movie stimulus (already excluding the gray horizontal bars).	Stimulation and eye tracking setup for in-lab acquisition	sub-05_ses-movie_task-movie_run-6_recording-eyegaze	/sub-05/ses-movie/func/sub-05_ses-movie_task-movie_run-6_recording-eyegaze_physio.tsv.gz	OpenfMRI	ds000113d	https://openfmri.org/dataset/ds000113d
5	Physiological recordings	eyegaze	physio	1000	hertz	UO	UO:0000106	The x/y coordinates are normalized to (0,0) at the top-left corner of the movie stimulus (already excluding the gray horizontal bars).	Stimulation and eye tracking setup for in-lab acquisition	sub-05_ses-movie_task-movie_run-7_recording-eyegaze	/sub-05/ses-movie/func/sub-05_ses-movie_task-movie_run-7_recording-eyegaze_physio.tsv.gz	OpenfMRI	ds000113d	https://openfmri.org/dataset/ds000113d
5	Physiological recordings	eyegaze	physio	1000	hertz	UO	UO:0000106	The x/y coordinates are normalized to (0,0) at the top-left corner of the movie stimulus (already excluding the gray horizontal bars).	Stimulation and eye tracking setup for in-lab acquisition	sub-05_ses-movie_task-movie_run-8_recording-eyegaze	/sub-05/ses-movie/func/sub-05_ses-movie_task-movie_run-8_recording-eyegaze_physio.tsv.gz	OpenfMRI	ds000113d	https://openfmri.org/dataset/ds000113d
6	Physiological recordings	eyegaze	physio	1000	hertz	UO	UO:0000106	The x/y coordinates are normalized to (0,0) at the top-left corner of the movie stimulus (already excluding the gray horizontal bars).	Stimulation and eye tracking setup for in-lab acquisition	sub-06_ses-movie_task-movie_run-1_recording-eyegaze	/sub-06/ses-movie/func/sub-06_ses-movie_task-movie_run-1_recording-eyegaze_physio.tsv.gz	OpenfMRI	ds000113d	https://openfmri.org/dataset/ds000113d
6	Physiological recordings	eyegaze	physio	1000	hertz	UO	UO:0000106	The x/y coordinates are normalized to (0,0) at the top-left corner of the movie stimulus (already excluding the gray horizontal bars).	Stimulation and eye tracking setup for in-lab acquisition	sub-06_ses-movie_task-movie_run-2_recording-eyegaze	/sub-06/ses-movie/func/sub-06_ses-movie_task-movie_run-2_recording-eyegaze_physio.tsv.gz	OpenfMRI	ds000113d	https://openfmri.org/dataset/ds000113d
6	Physiological recordings	eyegaze	physio	1000	hertz	UO	UO:0000106	The x/y coordinates are normalized to (0,0) at the top-left corner of the movie stimulus (already excluding the gray horizontal bars).	Stimulation and eye tracking setup for in-lab acquisition	sub-06_ses-movie_task-movie_run-3_recording-eyegaze	/sub-06/ses-movie/func/sub-06_ses-movie_task-movie_run-3_recording-eyegaze_physio.tsv.gz	OpenfMRI	ds000113d	https://openfmri.org/dataset/ds000113d
6	Physiological recordings	eyegaze	physio	1000	hertz	UO	UO:0000106	The x/y coordinates are normalized to (0,0) at the top-left corner of the movie stimulus (already excluding the gray horizontal bars).	Stimulation and eye tracking setup for in-lab acquisition	sub-06_ses-movie_task-movie_run-4_recording-eyegaze	/sub-06/ses-movie/func/sub-06_ses-movie_task-movie_run-4_recording-eyegaze_physio.tsv.gz	OpenfMRI	ds000113d	https://openfmri.org/dataset/ds000113d
6	Physiological recordings	eyegaze	physio	1000	hertz	UO	UO:0000106	The x/y coordinates are normalized to (0,0) at the top-left corner of the movie stimulus (already excluding the gray horizontal bars).	Stimulation and eye tracking setup for in-lab acquisition	sub-06_ses-movie_task-movie_run-5_recording-eyegaze	/sub-06/ses-movie/func/sub-06_ses-movie_task-movie_run-5_recording-eyegaze_physio.tsv.gz	OpenfMRI	ds000113d	https://openfmri.org/dataset/ds000113d
6	Physiological recordings	eyegaze	physio	1000	hertz	UO	UO:0000106	The x/y coordinates are normalized to (0,0) at the top-left corner of the movie stimulus (already excluding the gray horizontal bars).	Stimulation and eye tracking setup for in-lab acquisition	sub-06_ses-movie_task-movie_run-6_recording-eyegaze	/sub-06/ses-movie/func/sub-06_ses-movie_task-movie_run-6_recording-eyegaze_physio.tsv.gz	OpenfMRI	ds000113d	https://openfmri.org/dataset/ds000113d
6	Physiological recordings	eyegaze	physio	1000	hertz	UO	UO:0000106	The x/y coordinates are normalized to (0,0) at the top-left corner of the movie stimulus (already excluding the gray horizontal bars).	Stimulation and eye tracking setup for in-lab acquisition	sub-06_ses-movie_task-movie_run-7_recording-eyegaze	/sub-06/ses-movie/func/sub-06_ses-movie_task-movie_run-7_recording-eyegaze_physio.tsv.gz	OpenfMRI	ds000113d	https://openfmri.org/dataset/ds000113d
6	Physiological recordings	eyegaze	physio	1000	hertz	UO	UO:0000106	The x/y coordinates are normalized to (0,0) at the top-left corner of the movie stimulus (already excluding the gray horizontal bars).	Stimulation and eye tracking setup for in-lab acquisition	sub-06_ses-movie_task-movie_run-8_recording-eyegaze	/sub-06/ses-movie/func/sub-06_ses-movie_task-movie_run-8_recording-eyegaze_physio.tsv.gz	OpenfMRI	ds000113d	https://openfmri.org/dataset/ds000113d
9	Physiological recordings	eyegaze	physio	1000	hertz	UO	UO:0000106	The x/y coordinates are normalized to (0,0) at the top-left corner of the movie stimulus (already excluding the gray horizontal bars).	Stimulation and eye tracking setup for in-lab acquisition	sub-09_ses-movie_task-movie_run-1_recording-eyegaze	/sub-09/ses-movie/func/sub-09_ses-movie_task-movie_run-1_recording-eyegaze_physio.tsv.gz	OpenfMRI	ds000113d	https://openfmri.org/dataset/ds000113d
9	Physiological recordings	eyegaze	physio	1000	hertz	UO	UO:0000106	The x/y coordinates are normalized to (0,0) at the top-left corner of the movie stimulus (already excluding the gray horizontal bars).	Stimulation and eye tracking setup for in-lab acquisition	sub-09_ses-movie_task-movie_run-2_recording-eyegaze	/sub-09/ses-movie/func/sub-09_ses-movie_task-movie_run-2_recording-eyegaze_physio.tsv.gz	OpenfMRI	ds000113d	https://openfmri.org/dataset/ds000113d
9	Physiological recordings	eyegaze	physio	1000	hertz	UO	UO:0000106	The x/y coordinates are normalized to (0,0) at the top-left corner of the movie stimulus (already excluding the gray horizontal bars).	Stimulation and eye tracking setup for in-lab acquisition	sub-09_ses-movie_task-movie_run-3_recording-eyegaze	/sub-09/ses-movie/func/sub-09_ses-movie_task-movie_run-3_recording-eyegaze_physio.tsv.gz	OpenfMRI	ds000113d	https://openfmri.org/dataset/ds000113d
9	Physiological recordings	eyegaze	physio	1000	hertz	UO	UO:0000106	The x/y coordinates are normalized to (0,0) at the top-left corner of the movie stimulus (already excluding the gray horizontal bars).	Stimulation and eye tracking setup for in-lab acquisition	sub-09_ses-movie_task-movie_run-4_recording-eyegaze	/sub-09/ses-movie/func/sub-09_ses-movie_task-movie_run-4_recording-eyegaze_physio.tsv.gz	OpenfMRI	ds000113d	https://openfmri.org/dataset/ds000113d
9	Physiological recordings	eyegaze	physio	1000	hertz	UO	UO:0000106	The x/y coordinates are normalized to (0,0) at the top-left corner of the movie stimulus (already excluding the gray horizontal bars).	Stimulation and eye tracking setup for in-lab acquisition	sub-09_ses-movie_task-movie_run-5_recording-eyegaze	/sub-09/ses-movie/func/sub-09_ses-movie_task-movie_run-5_recording-eyegaze_physio.tsv.gz	OpenfMRI	ds000113d	https://openfmri.org/dataset/ds000113d
9	Physiological recordings	eyegaze	physio	1000	hertz	UO	UO:0000106	The x/y coordinates are normalized to (0,0) at the top-left corner of the movie stimulus (already excluding the gray horizontal bars).	Stimulation and eye tracking setup for in-lab acquisition	sub-09_ses-movie_task-movie_run-6_recording-eyegaze	/sub-09/ses-movie/func/sub-09_ses-movie_task-movie_run-6_recording-eyegaze_physio.tsv.gz	OpenfMRI	ds000113d	https://openfmri.org/dataset/ds000113d
9	Physiological recordings	eyegaze	physio	1000	hertz	UO	UO:0000106	The x/y coordinates are normalized to (0,0) at the top-left corner of the movie stimulus (already excluding the gray horizontal bars).	Stimulation and eye tracking setup for in-lab acquisition	sub-09_ses-movie_task-movie_run-7_recording-eyegaze	/sub-09/ses-movie/func/sub-09_ses-movie_task-movie_run-7_recording-eyegaze_physio.tsv.gz	OpenfMRI	ds000113d	https://openfmri.org/dataset/ds000113d
9	Physiological recordings	eyegaze	physio	1000	hertz	UO	UO:0000106	The x/y coordinates are normalized to (0,0) at the top-left corner of the movie stimulus (already excluding the gray horizontal bars).	Stimulation and eye tracking setup for in-lab acquisition	sub-09_ses-movie_task-movie_run-8_recording-eyegaze	/sub-09/ses-movie/func/sub-09_ses-movie_task-movie_run-8_recording-eyegaze_physio.tsv.gz	OpenfMRI	ds000113d	https://openfmri.org/dataset/ds000113d
10	Physiological recordings	eyegaze	physio	1000	hertz	UO	UO:0000106	The x/y coordinates are normalized to (0,0) at the top-left corner of the movie stimulus (already excluding the gray horizontal bars).	Stimulation and eye tracking setup for in-lab acquisition	sub-10_ses-movie_task-movie_run-1_recording-eyegaze	/sub-10/ses-movie/func/sub-10_ses-movie_task-movie_run-1_recording-eyegaze_physio.tsv.gz	OpenfMRI	ds000113d	https://openfmri.org/dataset/ds000113d
10	Physiological recordings	eyegaze	physio	1000	hertz	UO	UO:0000106	The x/y coordinates are normalized to (0,0) at the top-left corner of the movie stimulus (already excluding the gray horizontal bars).	Stimulation and eye tracking setup for in-lab acquisition	sub-10_ses-movie_task-movie_run-2_recording-eyegaze	/sub-10/ses-movie/func/sub-10_ses-movie_task-movie_run-2_recording-eyegaze_physio.tsv.gz	OpenfMRI	ds000113d	https://openfmri.org/dataset/ds000113d
10	Physiological recordings	eyegaze	physio	1000	hertz	UO	UO:0000106	The x/y coordinates are normalized to (0,0) at the top-left corner of the movie stimulus (already excluding the gray horizontal bars).	Stimulation and eye tracking setup for in-lab acquisition	sub-10_ses-movie_task-movie_run-3_recording-eyegaze	/sub-10/ses-movie/func/sub-10_ses-movie_task-movie_run-3_recording-eyegaze_physio.tsv.gz	OpenfMRI	ds000113d	https://openfmri.org/dataset/ds000113d
10	Physiological recordings	eyegaze	physio	1000	hertz	UO	UO:0000106	The x/y coordinates are normalized to (0,0) at the top-left corner of the movie stimulus (already excluding the gray horizontal bars).	Stimulation and eye tracking setup for in-lab acquisition	sub-10_ses-movie_task-movie_run-4_recording-eyegaze	/sub-10/ses-movie/func/sub-10_ses-movie_task-movie_run-4_recording-eyegaze_physio.tsv.gz	OpenfMRI	ds000113d	https://openfmri.org/dataset/ds000113d
10	Physiological recordings	eyegaze	physio	1000	hertz	UO	UO:0000106	The x/y coordinates are normalized to (0,0) at the top-left corner of the movie stimulus (already excluding the gray horizontal bars).	Stimulation and eye tracking setup for in-lab acquisition	sub-10_ses-movie_task-movie_run-5_recording-eyegaze	/sub-10/ses-movie/func/sub-10_ses-movie_task-movie_run-5_recording-eyegaze_physio.tsv.gz	OpenfMRI	ds000113d	https://openfmri.org/dataset/ds000113d
10	Physiological recordings	eyegaze	physio	1000	hertz	UO	UO:0000106	The x/y coordinates are normalized to (0,0) at the top-left corner of the movie stimulus (already excluding the gray horizontal bars).	Stimulation and eye tracking setup for in-lab acquisition	sub-10_ses-movie_task-movie_run-6_recording-eyegaze	/sub-10/ses-movie/func/sub-10_ses-movie_task-movie_run-6_recording-eyegaze_physio.tsv.gz	OpenfMRI	ds000113d	https://openfmri.org/dataset/ds000113d
10	Physiological recordings	eyegaze	physio	1000	hertz	UO	UO:0000106	The x/y coordinates are normalized to (0,0) at the top-left corner of the movie stimulus (already excluding the gray horizontal bars).	Stimulation and eye tracking setup for in-lab acquisition	sub-10_ses-movie_task-movie_run-7_recording-eyegaze	/sub-10/ses-movie/func/sub-10_ses-movie_task-movie_run-7_recording-eyegaze_physio.tsv.gz	OpenfMRI	ds000113d	https://openfmri.org/dataset/ds000113d
10	Physiological recordings	eyegaze	physio	1000	hertz	UO	UO:0000106	The x/y coordinates are normalized to (0,0) at the top-left corner of the movie stimulus (already excluding the gray horizontal bars).	Stimulation and eye tracking setup for in-lab acquisition	sub-10_ses-movie_task-movie_run-8_recording-eyegaze	/sub-10/ses-movie/func/sub-10_ses-movie_task-movie_run-8_recording-eyegaze_physio.tsv.gz	OpenfMRI	ds000113d	https://openfmri.org/dataset/ds000113d
14	Physiological recordings	eyegaze	physio	1000	hertz	UO	UO:0000106	The x/y coordinates are normalized to (0,0) at the top-left corner of the movie stimulus (already excluding the gray horizontal bars).	Stimulation and eye tracking setup for in-lab acquisition	sub-14_ses-movie_task-movie_run-1_recording-eyegaze	/sub-14/ses-movie/func/sub-14_ses-movie_task-movie_run-1_recording-eyegaze_physio.tsv.gz	OpenfMRI	ds000113d	https://openfmri.org/dataset/ds000113d
14	Physiological recordings	eyegaze	physio	1000	hertz	UO	UO:0000106	The x/y coordinates are normalized to (0,0) at the top-left corner of the movie stimulus (already excluding the gray horizontal bars).	Stimulation and eye tracking setup for in-lab acquisition	sub-14_ses-movie_task-movie_run-2_recording-eyegaze	/sub-14/ses-movie/func/sub-14_ses-movie_task-movie_run-2_recording-eyegaze_physio.tsv.gz	OpenfMRI	ds000113d	https://openfmri.org/dataset/ds000113d
14	Physiological recordings	eyegaze	physio	1000	hertz	UO	UO:0000106	The x/y coordinates are normalized to (0,0) at the top-left corner of the movie stimulus (already excluding the gray horizontal bars).	Stimulation and eye tracking setup for in-lab acquisition	sub-14_ses-movie_task-movie_run-3_recording-eyegaze	/sub-14/ses-movie/func/sub-14_ses-movie_task-movie_run-3_recording-eyegaze_physio.tsv.gz	OpenfMRI	ds000113d	https://openfmri.org/dataset/ds000113d
14	Physiological recordings	eyegaze	physio	1000	hertz	UO	UO:0000106	The x/y coordinates are normalized to (0,0) at the top-left corner of the movie stimulus (already excluding the gray horizontal bars).	Stimulation and eye tracking setup for in-lab acquisition	sub-14_ses-movie_task-movie_run-4_recording-eyegaze	/sub-14/ses-movie/func/sub-14_ses-movie_task-movie_run-4_recording-eyegaze_physio.tsv.gz	OpenfMRI	ds000113d	https://openfmri.org/dataset/ds000113d
14	Physiological recordings	eyegaze	physio	1000	hertz	UO	UO:0000106	The x/y coordinates are normalized to (0,0) at the top-left corner of the movie stimulus (already excluding the gray horizontal bars).	Stimulation and eye tracking setup for in-lab acquisition	sub-14_ses-movie_task-movie_run-5_recording-eyegaze	/sub-14/ses-movie/func/sub-14_ses-movie_task-movie_run-5_recording-eyegaze_physio.tsv.gz	OpenfMRI	ds000113d	https://openfmri.org/dataset/ds000113d
14	Physiological recordings	eyegaze	physio	1000	hertz	UO	UO:0000106	The x/y coordinates are normalized to (0,0) at the top-left corner of the movie stimulus (already excluding the gray horizontal bars).	Stimulation and eye tracking setup for in-lab acquisition	sub-14_ses-movie_task-movie_run-6_recording-eyegaze	/sub-14/ses-movie/func/sub-14_ses-movie_task-movie_run-6_recording-eyegaze_physio.tsv.gz	OpenfMRI	ds000113d	https://openfmri.org/dataset/ds000113d
14	Physiological recordings	eyegaze	physio	1000	hertz	UO	UO:0000106	The x/y coordinates are normalized to (0,0) at the top-left corner of the movie stimulus (already excluding the gray horizontal bars).	Stimulation and eye tracking setup for in-lab acquisition	sub-14_ses-movie_task-movie_run-7_recording-eyegaze	/sub-14/ses-movie/func/sub-14_ses-movie_task-movie_run-7_recording-eyegaze_physio.tsv.gz	OpenfMRI	ds000113d	https://openfmri.org/dataset/ds000113d
14	Physiological recordings	eyegaze	physio	1000	hertz	UO	UO:0000106	The x/y coordinates are normalized to (0,0) at the top-left corner of the movie stimulus (already excluding the gray horizontal bars).	Stimulation and eye tracking setup for in-lab acquisition	sub-14_ses-movie_task-movie_run-8_recording-eyegaze	/sub-14/ses-movie/func/sub-14_ses-movie_task-movie_run-8_recording-eyegaze_physio.tsv.gz	OpenfMRI	ds000113d	https://openfmri.org/dataset/ds000113d
15	Physiological recordings	eyegaze	physio	1000	hertz	UO	UO:0000106	The x/y coordinates are normalized to (0,0) at the top-left corner of the movie stimulus (already excluding the gray horizontal bars).	Stimulation and eye tracking setup for in-lab acquisition	sub-15_ses-movie_task-movie_run-1_recording-eyegaze	/sub-15/ses-movie/func/sub-15_ses-movie_task-movie_run-1_recording-eyegaze_physio.tsv.gz	OpenfMRI	ds000113d	https://openfmri.org/dataset/ds000113d
15	Physiological recordings	eyegaze	physio	1000	hertz	UO	UO:0000106	The x/y coordinates are normalized to (0,0) at the top-left corner of the movie stimulus (already excluding the gray horizontal bars).	Stimulation and eye tracking setup for in-lab acquisition	sub-15_ses-movie_task-movie_run-2_recording-eyegaze	/sub-15/ses-movie/func/sub-15_ses-movie_task-movie_run-2_recording-eyegaze_physio.tsv.gz	OpenfMRI	ds000113d	https://openfmri.org/dataset/ds000113d
15	Physiological recordings	eyegaze	physio	1000	hertz	UO	UO:0000106	The x/y coordinates are normalized to (0,0) at the top-left corner of the movie stimulus (already excluding the gray horizontal bars).	Stimulation and eye tracking setup for in-lab acquisition	sub-15_ses-movie_task-movie_run-3_recording-eyegaze	/sub-15/ses-movie/func/sub-15_ses-movie_task-movie_run-3_recording-eyegaze_physio.tsv.gz	OpenfMRI	ds000113d	https://openfmri.org/dataset/ds000113d
15	Physiological recordings	eyegaze	physio	1000	hertz	UO	UO:0000106	The x/y coordinates are normalized to (0,0) at the top-left corner of the movie stimulus (already excluding the gray horizontal bars).	Stimulation and eye tracking setup for in-lab acquisition	sub-15_ses-movie_task-movie_run-4_recording-eyegaze	/sub-15/ses-movie/func/sub-15_ses-movie_task-movie_run-4_recording-eyegaze_physio.tsv.gz	OpenfMRI	ds000113d	https://openfmri.org/dataset/ds000113d
15	Physiological recordings	eyegaze	physio	1000	hertz	UO	UO:0000106	The x/y coordinates are normalized to (0,0) at the top-left corner of the movie stimulus (already excluding the gray horizontal bars).	Stimulation and eye tracking setup for in-lab acquisition	sub-15_ses-movie_task-movie_run-5_recording-eyegaze	/sub-15/ses-movie/func/sub-15_ses-movie_task-movie_run-5_recording-eyegaze_physio.tsv.gz	OpenfMRI	ds000113d	https://openfmri.org/dataset/ds000113d
15	Physiological recordings	eyegaze	physio	1000	hertz	UO	UO:0000106	The x/y coordinates are normalized to (0,0) at the top-left corner of the movie stimulus (already excluding the gray horizontal bars).	Stimulation and eye tracking setup for in-lab acquisition	sub-15_ses-movie_task-movie_run-6_recording-eyegaze	/sub-15/ses-movie/func/sub-15_ses-movie_task-movie_run-6_recording-eyegaze_physio.tsv.gz	OpenfMRI	ds000113d	https://openfmri.org/dataset/ds000113d
15	Physiological recordings	eyegaze	physio	1000	hertz	UO	UO:0000106	The x/y coordinates are normalized to (0,0) at the top-left corner of the movie stimulus (already excluding the gray horizontal bars).	Stimulation and eye tracking setup for in-lab acquisition	sub-15_ses-movie_task-movie_run-7_recording-eyegaze	/sub-15/ses-movie/func/sub-15_ses-movie_task-movie_run-7_recording-eyegaze_physio.tsv.gz	OpenfMRI	ds000113d	https://openfmri.org/dataset/ds000113d
15	Physiological recordings	eyegaze	physio	1000	hertz	UO	UO:0000106	The x/y coordinates are normalized to (0,0) at the top-left corner of the movie stimulus (already excluding the gray horizontal bars).	Stimulation and eye tracking setup for in-lab acquisition	sub-15_ses-movie_task-movie_run-8_recording-eyegaze	/sub-15/ses-movie/func/sub-15_ses-movie_task-movie_run-8_recording-eyegaze_physio.tsv.gz	OpenfMRI	ds000113d	https://openfmri.org/dataset/ds000113d
16	Physiological recordings	eyegaze	physio	1000	hertz	UO	UO:0000106	The x/y coordinates are normalized to (0,0) at the top-left corner of the movie stimulus (already excluding the gray horizontal bars).	Stimulation and eye tracking setup for in-lab acquisition	sub-16_ses-movie_task-movie_run-1_recording-eyegaze	/sub-16/ses-movie/func/sub-16_ses-movie_task-movie_run-1_recording-eyegaze_physio.tsv.gz	OpenfMRI	ds000113d	https://openfmri.org/dataset/ds000113d
16	Physiological recordings	eyegaze	physio	1000	hertz	UO	UO:0000106	The x/y coordinates are normalized to (0,0) at the top-left corner of the movie stimulus (already excluding the gray horizontal bars).	Stimulation and eye tracking setup for in-lab acquisition	sub-16_ses-movie_task-movie_run-2_recording-eyegaze	/sub-16/ses-movie/func/sub-16_ses-movie_task-movie_run-2_recording-eyegaze_physio.tsv.gz	OpenfMRI	ds000113d	https://openfmri.org/dataset/ds000113d
16	Physiological recordings	eyegaze	physio	1000	hertz	UO	UO:0000106	The x/y coordinates are normalized to (0,0) at the top-left corner of the movie stimulus (already excluding the gray horizontal bars).	Stimulation and eye tracking setup for in-lab acquisition	sub-16_ses-movie_task-movie_run-3_recording-eyegaze	/sub-16/ses-movie/func/sub-16_ses-movie_task-movie_run-3_recording-eyegaze_physio.tsv.gz	OpenfMRI	ds000113d	https://openfmri.org/dataset/ds000113d
16	Physiological recordings	eyegaze	physio	1000	hertz	UO	UO:0000106	The x/y coordinates are normalized to (0,0) at the top-left corner of the movie stimulus (already excluding the gray horizontal bars).	Stimulation and eye tracking setup for in-lab acquisition	sub-16_ses-movie_task-movie_run-4_recording-eyegaze	/sub-16/ses-movie/func/sub-16_ses-movie_task-movie_run-4_recording-eyegaze_physio.tsv.gz	OpenfMRI	ds000113d	https://openfmri.org/dataset/ds000113d
16	Physiological recordings	eyegaze	physio	1000	hertz	UO	UO:0000106	The x/y coordinates are normalized to (0,0) at the top-left corner of the movie stimulus (already excluding the gray horizontal bars).	Stimulation and eye tracking setup for in-lab acquisition	sub-16_ses-movie_task-movie_run-5_recording-eyegaze	/sub-16/ses-movie/func/sub-16_ses-movie_task-movie_run-5_recording-eyegaze_physio.tsv.gz	OpenfMRI	ds000113d	https://openfmri.org/dataset/ds000113d
16	Physiological recordings	eyegaze	physio	1000	hertz	UO	UO:0000106	The x/y coordinates are normalized to (0,0) at the top-left corner of the movie stimulus (already excluding the gray horizontal bars).	Stimulation and eye tracking setup for in-lab acquisition	sub-16_ses-movie_task-movie_run-6_recording-eyegaze	/sub-16/ses-movie/func/sub-16_ses-movie_task-movie_run-6_recording-eyegaze_physio.tsv.gz	OpenfMRI	ds000113d	https://openfmri.org/dataset/ds000113d
16	Physiological recordings	eyegaze	physio	1000	hertz	UO	UO:0000106	The x/y coordinates are normalized to (0,0) at the top-left corner of the movie stimulus (already excluding the gray horizontal bars).	Stimulation and eye tracking setup for in-lab acquisition	sub-16_ses-movie_task-movie_run-7_recording-eyegaze	/sub-16/ses-movie/func/sub-16_ses-movie_task-movie_run-7_recording-eyegaze_physio.tsv.gz	OpenfMRI	ds000113d	https://openfmri.org/dataset/ds000113d
16	Physiological recordings	eyegaze	physio	1000	hertz	UO	UO:0000106	The x/y coordinates are normalized to (0,0) at the top-left corner of the movie stimulus (already excluding the gray horizontal bars).	Stimulation and eye tracking setup for in-lab acquisition	sub-16_ses-movie_task-movie_run-8_recording-eyegaze	/sub-16/ses-movie/func/sub-16_ses-movie_task-movie_run-8_recording-eyegaze_physio.tsv.gz	OpenfMRI	ds000113d	https://openfmri.org/dataset/ds000113d
17	Physiological recordings	eyegaze	physio	1000	hertz	UO	UO:0000106	The x/y coordinates are normalized to (0,0) at the top-left corner of the movie stimulus (already excluding the gray horizontal bars).	Stimulation and eye tracking setup for in-lab acquisition	sub-17_ses-movie_task-movie_run-1_recording-eyegaze	/sub-17/ses-movie/func/sub-17_ses-movie_task-movie_run-1_recording-eyegaze_physio.tsv.gz	OpenfMRI	ds000113d	https://openfmri.org/dataset/ds000113d
17	Physiological recordings	eyegaze	physio	1000	hertz	UO	UO:0000106	The x/y coordinates are normalized to (0,0) at the top-left corner of the movie stimulus (already excluding the gray horizontal bars).	Stimulation and eye tracking setup for in-lab acquisition	sub-17_ses-movie_task-movie_run-2_recording-eyegaze	/sub-17/ses-movie/func/sub-17_ses-movie_task-movie_run-2_recording-eyegaze_physio.tsv.gz	OpenfMRI	ds000113d	https://openfmri.org/dataset/ds000113d
17	Physiological recordings	eyegaze	physio	1000	hertz	UO	UO:0000106	The x/y coordinates are normalized to (0,0) at the top-left corner of the movie stimulus (already excluding the gray horizontal bars).	Stimulation and eye tracking setup for in-lab acquisition	sub-17_ses-movie_task-movie_run-3_recording-eyegaze	/sub-17/ses-movie/func/sub-17_ses-movie_task-movie_run-3_recording-eyegaze_physio.tsv.gz	OpenfMRI	ds000113d	https://openfmri.org/dataset/ds000113d
17	Physiological recordings	eyegaze	physio	1000	hertz	UO	UO:0000106	The x/y coordinates are normalized to (0,0) at the top-left corner of the movie stimulus (already excluding the gray horizontal bars).	Stimulation and eye tracking setup for in-lab acquisition	sub-17_ses-movie_task-movie_run-4_recording-eyegaze	/sub-17/ses-movie/func/sub-17_ses-movie_task-movie_run-4_recording-eyegaze_physio.tsv.gz	OpenfMRI	ds000113d	https://openfmri.org/dataset/ds000113d
17	Physiological recordings	eyegaze	physio	1000	hertz	UO	UO:0000106	The x/y coordinates are normalized to (0,0) at the top-left corner of the movie stimulus (already excluding the gray horizontal bars).	Stimulation and eye tracking setup for in-lab acquisition	sub-17_ses-movie_task-movie_run-5_recording-eyegaze	/sub-17/ses-movie/func/sub-17_ses-movie_task-movie_run-5_recording-eyegaze_physio.tsv.gz	OpenfMRI	ds000113d	https://openfmri.org/dataset/ds000113d
17	Physiological recordings	eyegaze	physio	1000	hertz	UO	UO:0000106	The x/y coordinates are normalized to (0,0) at the top-left corner of the movie stimulus (already excluding the gray horizontal bars).	Stimulation and eye tracking setup for in-lab acquisition	sub-17_ses-movie_task-movie_run-6_recording-eyegaze	/sub-17/ses-movie/func/sub-17_ses-movie_task-movie_run-6_recording-eyegaze_physio.tsv.gz	OpenfMRI	ds000113d	https://openfmri.org/dataset/ds000113d
17	Physiological recordings	eyegaze	physio	1000	hertz	UO	UO:0000106	The x/y coordinates are normalized to (0,0) at the top-left corner of the movie stimulus (already excluding the gray horizontal bars).	Stimulation and eye tracking setup for in-lab acquisition	sub-17_ses-movie_task-movie_run-7_recording-eyegaze	/sub-17/ses-movie/func/sub-17_ses-movie_task-movie_run-7_recording-eyegaze_physio.tsv.gz	OpenfMRI	ds000113d	https://openfmri.org/dataset/ds000113d
17	Physiological recordings	eyegaze	physio	1000	hertz	UO	UO:0000106	The x/y coordinates are normalized to (0,0) at the top-left corner of the movie stimulus (already excluding the gray horizontal bars).	Stimulation and eye tracking setup for in-lab acquisition	sub-17_ses-movie_task-movie_run-8_recording-eyegaze	/sub-17/ses-movie/func/sub-17_ses-movie_task-movie_run-8_recording-eyegaze_physio.tsv.gz	OpenfMRI	ds000113d	https://openfmri.org/dataset/ds000113d
18	Physiological recordings	eyegaze	physio	1000	hertz	UO	UO:0000106	The x/y coordinates are normalized to (0,0) at the top-left corner of the movie stimulus (already excluding the gray horizontal bars).	Stimulation and eye tracking setup for in-lab acquisition	sub-18_ses-movie_task-movie_run-1_recording-eyegaze	/sub-18/ses-movie/func/sub-18_ses-movie_task-movie_run-1_recording-eyegaze_physio.tsv.gz	OpenfMRI	ds000113d	https://openfmri.org/dataset/ds000113d
18	Physiological recordings	eyegaze	physio	1000	hertz	UO	UO:0000106	The x/y coordinates are normalized to (0,0) at the top-left corner of the movie stimulus (already excluding the gray horizontal bars).	Stimulation and eye tracking setup for in-lab acquisition	sub-18_ses-movie_task-movie_run-2_recording-eyegaze	/sub-18/ses-movie/func/sub-18_ses-movie_task-movie_run-2_recording-eyegaze_physio.tsv.gz	OpenfMRI	ds000113d	https://openfmri.org/dataset/ds000113d
18	Physiological recordings	eyegaze	physio	1000	hertz	UO	UO:0000106	The x/y coordinates are normalized to (0,0) at the top-left corner of the movie stimulus (already excluding the gray horizontal bars).	Stimulation and eye tracking setup for in-lab acquisition	sub-18_ses-movie_task-movie_run-3_recording-eyegaze	/sub-18/ses-movie/func/sub-18_ses-movie_task-movie_run-3_recording-eyegaze_physio.tsv.gz	OpenfMRI	ds000113d	https://openfmri.org/dataset/ds000113d
18	Physiological recordings	eyegaze	physio	1000	hertz	UO	UO:0000106	The x/y coordinates are normalized to (0,0) at the top-left corner of the movie stimulus (already excluding the gray horizontal bars).	Stimulation and eye tracking setup for in-lab acquisition	sub-18_ses-movie_task-movie_run-4_recording-eyegaze	/sub-18/ses-movie/func/sub-18_ses-movie_task-movie_run-4_recording-eyegaze_physio.tsv.gz	OpenfMRI	ds000113d	https://openfmri.org/dataset/ds000113d
18	Physiological recordings	eyegaze	physio	1000	hertz	UO	UO:0000106	The x/y coordinates are normalized to (0,0) at the top-left corner of the movie stimulus (already excluding the gray horizontal bars).	Stimulation and eye tracking setup for in-lab acquisition	sub-18_ses-movie_task-movie_run-5_recording-eyegaze	/sub-18/ses-movie/func/sub-18_ses-movie_task-movie_run-5_recording-eyegaze_physio.tsv.gz	OpenfMRI	ds000113d	https://openfmri.org/dataset/ds000113d
18	Physiological recordings	eyegaze	physio	1000	hertz	UO	UO:0000106	The x/y coordinates are normalized to (0,0) at the top-left corner of the movie stimulus (already excluding the gray horizontal bars).	Stimulation and eye tracking setup for in-lab acquisition	sub-18_ses-movie_task-movie_run-6_recording-eyegaze	/sub-18/ses-movie/func/sub-18_ses-movie_task-movie_run-6_recording-eyegaze_physio.tsv.gz	OpenfMRI	ds000113d	https://openfmri.org/dataset/ds000113d
18	Physiological recordings	eyegaze	physio	1000	hertz	UO	UO:0000106	The x/y coordinates are normalized to (0,0) at the top-left corner of the movie stimulus (already excluding the gray horizontal bars).	Stimulation and eye tracking setup for in-lab acquisition	sub-18_ses-movie_task-movie_run-7_recording-eyegaze	/sub-18/ses-movie/func/sub-18_ses-movie_task-movie_run-7_recording-eyegaze_physio.tsv.gz	OpenfMRI	ds000113d	https://openfmri.org/dataset/ds000113d
18	Physiological recordings	eyegaze	physio	1000	hertz	UO	UO:0000106	The x/y coordinates are normalized to (0,0) at the top-left corner of the movie stimulus (already excluding the gray horizontal bars).	Stimulation and eye tracking setup for in-lab acquisition	sub-18_ses-movie_task-movie_run-8_recording-eyegaze	/sub-18/ses-movie/func/sub-18_ses-movie_task-movie_run-8_recording-eyegaze_physio.tsv.gz	OpenfMRI	ds000113d	https://openfmri.org/dataset/ds000113d
19	Physiological recordings	eyegaze	physio	1000	hertz	UO	UO:0000106	The x/y coordinates are normalized to (0,0) at the top-left corner of the movie stimulus (already excluding the gray horizontal bars).	Stimulation and eye tracking setup for in-lab acquisition	sub-19_ses-movie_task-movie_run-1_recording-eyegaze	/sub-19/ses-movie/func/sub-19_ses-movie_task-movie_run-1_recording-eyegaze_physio.tsv.gz	OpenfMRI	ds000113d	https://openfmri.org/dataset/ds000113d
19	Physiological recordings	eyegaze	physio	1000	hertz	UO	UO:0000106	The x/y coordinates are normalized to (0,0) at the top-left corner of the movie stimulus (already excluding the gray horizontal bars).	Stimulation and eye tracking setup for in-lab acquisition	sub-19_ses-movie_task-movie_run-2_recording-eyegaze	/sub-19/ses-movie/func/sub-19_ses-movie_task-movie_run-2_recording-eyegaze_physio.tsv.gz	OpenfMRI	ds000113d	https://openfmri.org/dataset/ds000113d
19	Physiological recordings	eyegaze	physio	1000	hertz	UO	UO:0000106	The x/y coordinates are normalized to (0,0) at the top-left corner of the movie stimulus (already excluding the gray horizontal bars).	Stimulation and eye tracking setup for in-lab acquisition	sub-19_ses-movie_task-movie_run-3_recording-eyegaze	/sub-19/ses-movie/func/sub-19_ses-movie_task-movie_run-3_recording-eyegaze_physio.tsv.gz	OpenfMRI	ds000113d	https://openfmri.org/dataset/ds000113d
19	Physiological recordings	eyegaze	physio	1000	hertz	UO	UO:0000106	The x/y coordinates are normalized to (0,0) at the top-left corner of the movie stimulus (already excluding the gray horizontal bars).	Stimulation and eye tracking setup for in-lab acquisition	sub-19_ses-movie_task-movie_run-4_recording-eyegaze	/sub-19/ses-movie/func/sub-19_ses-movie_task-movie_run-4_recording-eyegaze_physio.tsv.gz	OpenfMRI	ds000113d	https://openfmri.org/dataset/ds000113d
19	Physiological recordings	eyegaze	physio	1000	hertz	UO	UO:0000106	The x/y coordinates are normalized to (0,0) at the top-left corner of the movie stimulus (already excluding the gray horizontal bars).	Stimulation and eye tracking setup for in-lab acquisition	sub-19_ses-movie_task-movie_run-5_recording-eyegaze	/sub-19/ses-movie/func/sub-19_ses-movie_task-movie_run-5_recording-eyegaze_physio.tsv.gz	OpenfMRI	ds000113d	https://openfmri.org/dataset/ds000113d
19	Physiological recordings	eyegaze	physio	1000	hertz	UO	UO:0000106	The x/y coordinates are normalized to (0,0) at the top-left corner of the movie stimulus (already excluding the gray horizontal bars).	Stimulation and eye tracking setup for in-lab acquisition	sub-19_ses-movie_task-movie_run-6_recording-eyegaze	/sub-19/ses-movie/func/sub-19_ses-movie_task-movie_run-6_recording-eyegaze_physio.tsv.gz	OpenfMRI	ds000113d	https://openfmri.org/dataset/ds000113d
19	Physiological recordings	eyegaze	physio	1000	hertz	UO	UO:0000106	The x/y coordinates are normalized to (0,0) at the top-left corner of the movie stimulus (already excluding the gray horizontal bars).	Stimulation and eye tracking setup for in-lab acquisition	sub-19_ses-movie_task-movie_run-7_recording-eyegaze	/sub-19/ses-movie/func/sub-19_ses-movie_task-movie_run-7_recording-eyegaze_physio.tsv.gz	OpenfMRI	ds000113d	https://openfmri.org/dataset/ds000113d
19	Physiological recordings	eyegaze	physio	1000	hertz	UO	UO:0000106	The x/y coordinates are normalized to (0,0) at the top-left corner of the movie stimulus (already excluding the gray horizontal bars).	Stimulation and eye tracking setup for in-lab acquisition	sub-19_ses-movie_task-movie_run-8_recording-eyegaze	/sub-19/ses-movie/func/sub-19_ses-movie_task-movie_run-8_recording-eyegaze_physio.tsv.gz	OpenfMRI	ds000113d	https://openfmri.org/dataset/ds000113d
20	Physiological recordings	eyegaze	physio	1000	hertz	UO	UO:0000106	The x/y coordinates are normalized to (0,0) at the top-left corner of the movie stimulus (already excluding the gray horizontal bars).	Stimulation and eye tracking setup for in-lab acquisition	sub-20_ses-movie_task-movie_run-1_recording-eyegaze	/sub-20/ses-movie/func/sub-20_ses-movie_task-movie_run-1_recording-eyegaze_physio.tsv.gz	OpenfMRI	ds000113d	https://openfmri.org/dataset/ds000113d
20	Physiological recordings	eyegaze	physio	1000	hertz	UO	UO:0000106	The x/y coordinates are normalized to (0,0) at the top-left corner of the movie stimulus (already excluding the gray horizontal bars).	Stimulation and eye tracking setup for in-lab acquisition	sub-20_ses-movie_task-movie_run-2_recording-eyegaze	/sub-20/ses-movie/func/sub-20_ses-movie_task-movie_run-2_recording-eyegaze_physio.tsv.gz	OpenfMRI	ds000113d	https://openfmri.org/dataset/ds000113d
20	Physiological recordings	eyegaze	physio	1000	hertz	UO	UO:0000106	The x/y coordinates are normalized to (0,0) at the top-left corner of the movie stimulus (already excluding the gray horizontal bars).	Stimulation and eye tracking setup for in-lab acquisition	sub-20_ses-movie_task-movie_run-3_recording-eyegaze	/sub-20/ses-movie/func/sub-20_ses-movie_task-movie_run-3_recording-eyegaze_physio.tsv.gz	OpenfMRI	ds000113d	https://openfmri.org/dataset/ds000113d
20	Physiological recordings	eyegaze	physio	1000	hertz	UO	UO:0000106	The x/y coordinates are normalized to (0,0) at the top-left corner of the movie stimulus (already excluding the gray horizontal bars).	Stimulation and eye tracking setup for in-lab acquisition	sub-20_ses-movie_task-movie_run-4_recording-eyegaze	/sub-20/ses-movie/func/sub-20_ses-movie_task-movie_run-4_recording-eyegaze_physio.tsv.gz	OpenfMRI	ds000113d	https://openfmri.org/dataset/ds000113d
20	Physiological recordings	eyegaze	physio	1000	hertz	UO	UO:0000106	The x/y coordinates are normalized to (0,0) at the top-left corner of the movie stimulus (already excluding the gray horizontal bars).	Stimulation and eye tracking setup for in-lab acquisition	sub-20_ses-movie_task-movie_run-5_recording-eyegaze	/sub-20/ses-movie/func/sub-20_ses-movie_task-movie_run-5_recording-eyegaze_physio.tsv.gz	OpenfMRI	ds000113d	https://openfmri.org/dataset/ds000113d
20	Physiological recordings	eyegaze	physio	1000	hertz	UO	UO:0000106	The x/y coordinates are normalized to (0,0) at the top-left corner of the movie stimulus (already excluding the gray horizontal bars).	Stimulation and eye tracking setup for in-lab acquisition	sub-20_ses-movie_task-movie_run-6_recording-eyegaze	/sub-20/ses-movie/func/sub-20_ses-movie_task-movie_run-6_recording-eyegaze_physio.tsv.gz	OpenfMRI	ds000113d	https://openfmri.org/dataset/ds000113d
20	Physiological recordings	eyegaze	physio	1000	hertz	UO	UO:0000106	The x/y coordinates are normalized to (0,0) at the top-left corner of the movie stimulus (already excluding the gray horizontal bars).	Stimulation and eye tracking setup for in-lab acquisition	sub-20_ses-movie_task-movie_run-7_recording-eyegaze	/sub-20/ses-movie/func/sub-20_ses-movie_task-movie_run-7_recording-eyegaze_physio.tsv.gz	OpenfMRI	ds000113d	https://openfmri.org/dataset/ds000113d
20	Physiological recordings	eyegaze	physio	1000	hertz	UO	UO:0000106	The x/y coordinates are normalized to (0,0) at the top-left corner of the movie stimulus (already excluding the gray horizontal bars).	Stimulation and eye tracking setup for in-lab acquisition	sub-20_ses-movie_task-movie_run-8_recording-eyegaze	/sub-20/ses-movie/func/sub-20_ses-movie_task-movie_run-8_recording-eyegaze_physio.tsv.gz	OpenfMRI	ds000113d	https://openfmri.org/dataset/ds000113d
22	Physiological recordings	eyegaze	physio	1000	hertz	UO	UO:0000106	The x/y coordinates are normalized to (0,0) at the top-left corner of the movie stimulus (already excluding the gray horizontal bars).	Stimulation and eye tracking setup for in-lab acquisition	sub-22_task-movie_run-1_recording-eyegaze	/sub-22/beh/sub-22_task-movie_run-1_recording-eyegaze_physio.tsv.gz	OpenfMRI	ds000113d	https://openfmri.org/dataset/ds000113d
22	Physiological recordings	eyegaze	physio	1000	hertz	UO	UO:0000106	The x/y coordinates are normalized to (0,0) at the top-left corner of the movie stimulus (already excluding the gray horizontal bars).	Stimulation and eye tracking setup for in-lab acquisition	sub-22_task-movie_run-2_recording-eyegaze	/sub-22/beh/sub-22_task-movie_run-2_recording-eyegaze_physio.tsv.gz	OpenfMRI	ds000113d	https://openfmri.org/dataset/ds000113d
22	Physiological recordings	eyegaze	physio	1000	hertz	UO	UO:0000106	The x/y coordinates are normalized to (0,0) at the top-left corner of the movie stimulus (already excluding the gray horizontal bars).	Stimulation and eye tracking setup for in-lab acquisition	sub-22_task-movie_run-3_recording-eyegaze	/sub-22/beh/sub-22_task-movie_run-3_recording-eyegaze_physio.tsv.gz	OpenfMRI	ds000113d	https://openfmri.org/dataset/ds000113d
22	Physiological recordings	eyegaze	physio	1000	hertz	UO	UO:0000106	The x/y coordinates are normalized to (0,0) at the top-left corner of the movie stimulus (already excluding the gray horizontal bars).	Stimulation and eye tracking setup for in-lab acquisition	sub-22_task-movie_run-4_recording-eyegaze	/sub-22/beh/sub-22_task-movie_run-4_recording-eyegaze_physio.tsv.gz	OpenfMRI	ds000113d	https://openfmri.org/dataset/ds000113d
22	Physiological recordings	eyegaze	physio	1000	hertz	UO	UO:0000106	The x/y coordinates are normalized to (0,0) at the top-left corner of the movie stimulus (already excluding the gray horizontal bars).	Stimulation and eye tracking setup for in-lab acquisition	sub-22_task-movie_run-5_recording-eyegaze	/sub-22/beh/sub-22_task-movie_run-5_recording-eyegaze_physio.tsv.gz	OpenfMRI	ds000113d	https://openfmri.org/dataset/ds000113d
22	Physiological recordings	eyegaze	physio	1000	hertz	UO	UO:0000106	The x/y coordinates are normalized to (0,0) at the top-left corner of the movie stimulus (already excluding the gray horizontal bars).	Stimulation and eye tracking setup for in-lab acquisition	sub-22_task-movie_run-6_recording-eyegaze	/sub-22/beh/sub-22_task-movie_run-6_recording-eyegaze_physio.tsv.gz	OpenfMRI	ds000113d	https://openfmri.org/dataset/ds000113d
22	Physiological recordings	eyegaze	physio	1000	hertz	UO	UO:0000106	The x/y coordinates are normalized to (0,0) at the top-left corner of the movie stimulus (already excluding the gray horizontal bars).	Stimulation and eye tracking setup for in-lab acquisition	sub-22_task-movie_run-7_recording-eyegaze	/sub-22/beh/sub-22_task-movie_run-7_recording-eyegaze_physio.tsv.gz	OpenfMRI	ds000113d	https://openfmri.org/dataset/ds000113d
22	Physiological recordings	eyegaze	physio	1000	hertz	UO	UO:0000106	The x/y coordinates are normalized to (0,0) at the top-left corner of the movie stimulus (already excluding the gray horizontal bars).	Stimulation and eye tracking setup for in-lab acquisition	sub-22_task-movie_run-8_recording-eyegaze	/sub-22/beh/sub-22_task-movie_run-8_recording-eyegaze_physio.tsv.gz	OpenfMRI	ds000113d	https://openfmri.org/dataset/ds000113d
23	Physiological recordings	eyegaze	physio	1000	hertz	UO	UO:0000106	The x/y coordinates are normalized to (0,0) at the top-left corner of the movie stimulus (already excluding the gray horizontal bars).	Stimulation and eye tracking setup for in-lab acquisition	sub-23_task-movie_run-1_recording-eyegaze	/sub-23/beh/sub-23_task-movie_run-1_recording-eyegaze_physio.tsv.gz	OpenfMRI	ds000113d	https://openfmri.org/dataset/ds000113d
23	Physiological recordings	eyegaze	physio	1000	hertz	UO	UO:0000106	The x/y coordinates are normalized to (0,0) at the top-left corner of the movie stimulus (already excluding the gray horizontal bars).	Stimulation and eye tracking setup for in-lab acquisition	sub-23_task-movie_run-2_recording-eyegaze	/sub-23/beh/sub-23_task-movie_run-2_recording-eyegaze_physio.tsv.gz	OpenfMRI	ds000113d	https://openfmri.org/dataset/ds000113d
23	Physiological recordings	eyegaze	physio	1000	hertz	UO	UO:0000106	The x/y coordinates are normalized to (0,0) at the top-left corner of the movie stimulus (already excluding the gray horizontal bars).	Stimulation and eye tracking setup for in-lab acquisition	sub-23_task-movie_run-3_recording-eyegaze	/sub-23/beh/sub-23_task-movie_run-3_recording-eyegaze_physio.tsv.gz	OpenfMRI	ds000113d	https://openfmri.org/dataset/ds000113d
23	Physiological recordings	eyegaze	physio	1000	hertz	UO	UO:0000106	The x/y coordinates are normalized to (0,0) at the top-left corner of the movie stimulus (already excluding the gray horizontal bars).	Stimulation and eye tracking setup for in-lab acquisition	sub-23_task-movie_run-4_recording-eyegaze	/sub-23/beh/sub-23_task-movie_run-4_recording-eyegaze_physio.tsv.gz	OpenfMRI	ds000113d	https://openfmri.org/dataset/ds000113d
23	Physiological recordings	eyegaze	physio	1000	hertz	UO	UO:0000106	The x/y coordinates are normalized to (0,0) at the top-left corner of the movie stimulus (already excluding the gray horizontal bars).	Stimulation and eye tracking setup for in-lab acquisition	sub-23_task-movie_run-5_recording-eyegaze	/sub-23/beh/sub-23_task-movie_run-5_recording-eyegaze_physio.tsv.gz	OpenfMRI	ds000113d	https://openfmri.org/dataset/ds000113d
23	Physiological recordings	eyegaze	physio	1000	hertz	UO	UO:0000106	The x/y coordinates are normalized to (0,0) at the top-left corner of the movie stimulus (already excluding the gray horizontal bars).	Stimulation and eye tracking setup for in-lab acquisition	sub-23_task-movie_run-6_recording-eyegaze	/sub-23/beh/sub-23_task-movie_run-6_recording-eyegaze_physio.tsv.gz	OpenfMRI	ds000113d	https://openfmri.org/dataset/ds000113d
23	Physiological recordings	eyegaze	physio	1000	hertz	UO	UO:0000106	The x/y coordinates are normalized to (0,0) at the top-left corner of the movie stimulus (already excluding the gray horizontal bars).	Stimulation and eye tracking setup for in-lab acquisition	sub-23_task-movie_run-7_recording-eyegaze	/sub-23/beh/sub-23_task-movie_run-7_recording-eyegaze_physio.tsv.gz	OpenfMRI	ds000113d	https://openfmri.org/dataset/ds000113d
23	Physiological recordings	eyegaze	physio	1000	hertz	UO	UO:0000106	The x/y coordinates are normalized to (0,0) at the top-left corner of the movie stimulus (already excluding the gray horizontal bars).	Stimulation and eye tracking setup for in-lab acquisition	sub-23_task-movie_run-8_recording-eyegaze	/sub-23/beh/sub-23_task-movie_run-8_recording-eyegaze_physio.tsv.gz	OpenfMRI	ds000113d	https://openfmri.org/dataset/ds000113d
24	Physiological recordings	eyegaze	physio	1000	hertz	UO	UO:0000106	The x/y coordinates are normalized to (0,0) at the top-left corner of the movie stimulus (already excluding the gray horizontal bars).	Stimulation and eye tracking setup for in-lab acquisition	sub-24_task-movie_run-1_recording-eyegaze	/sub-24/beh/sub-24_task-movie_run-1_recording-eyegaze_physio.tsv.gz	OpenfMRI	ds000113d	https://openfmri.org/dataset/ds000113d
24	Physiological recordings	eyegaze	physio	1000	hertz	UO	UO:0000106	The x/y coordinates are normalized to (0,0) at the top-left corner of the movie stimulus (already excluding the gray horizontal bars).	Stimulation and eye tracking setup for in-lab acquisition	sub-24_task-movie_run-2_recording-eyegaze	/sub-24/beh/sub-24_task-movie_run-2_recording-eyegaze_physio.tsv.gz	OpenfMRI	ds000113d	https://openfmri.org/dataset/ds000113d
24	Physiological recordings	eyegaze	physio	1000	hertz	UO	UO:0000106	The x/y coordinates are normalized to (0,0) at the top-left corner of the movie stimulus (already excluding the gray horizontal bars).	Stimulation and eye tracking setup for in-lab acquisition	sub-24_task-movie_run-3_recording-eyegaze	/sub-24/beh/sub-24_task-movie_run-3_recording-eyegaze_physio.tsv.gz	OpenfMRI	ds000113d	https://openfmri.org/dataset/ds000113d
24	Physiological recordings	eyegaze	physio	1000	hertz	UO	UO:0000106	The x/y coordinates are normalized to (0,0) at the top-left corner of the movie stimulus (already excluding the gray horizontal bars).	Stimulation and eye tracking setup for in-lab acquisition	sub-24_task-movie_run-4_recording-eyegaze	/sub-24/beh/sub-24_task-movie_run-4_recording-eyegaze_physio.tsv.gz	OpenfMRI	ds000113d	https://openfmri.org/dataset/ds000113d
24	Physiological recordings	eyegaze	physio	1000	hertz	UO	UO:0000106	The x/y coordinates are normalized to (0,0) at the top-left corner of the movie stimulus (already excluding the gray horizontal bars).	Stimulation and eye tracking setup for in-lab acquisition	sub-24_task-movie_run-5_recording-eyegaze	/sub-24/beh/sub-24_task-movie_run-5_recording-eyegaze_physio.tsv.gz	OpenfMRI	ds000113d	https://openfmri.org/dataset/ds000113d
24	Physiological recordings	eyegaze	physio	1000	hertz	UO	UO:0000106	The x/y coordinates are normalized to (0,0) at the top-left corner of the movie stimulus (already excluding the gray horizontal bars).	Stimulation and eye tracking setup for in-lab acquisition	sub-24_task-movie_run-6_recording-eyegaze	/sub-24/beh/sub-24_task-movie_run-6_recording-eyegaze_physio.tsv.gz	OpenfMRI	ds000113d	https://openfmri.org/dataset/ds000113d
24	Physiological recordings	eyegaze	physio	1000	hertz	UO	UO:0000106	The x/y coordinates are normalized to (0,0) at the top-left corner of the movie stimulus (already excluding the gray horizontal bars).	Stimulation and eye tracking setup for in-lab acquisition	sub-24_task-movie_run-7_recording-eyegaze	/sub-24/beh/sub-24_task-movie_run-7_recording-eyegaze_physio.tsv.gz	OpenfMRI	ds000113d	https://openfmri.org/dataset/ds000113d
24	Physiological recordings	eyegaze	physio	1000	hertz	UO	UO:0000106	The x/y coordinates are normalized to (0,0) at the top-left corner of the movie stimulus (already excluding the gray horizontal bars).	Stimulation and eye tracking setup for in-lab acquisition	sub-24_task-movie_run-8_recording-eyegaze	/sub-24/beh/sub-24_task-movie_run-8_recording-eyegaze_physio.tsv.gz	OpenfMRI	ds000113d	https://openfmri.org/dataset/ds000113d
25	Physiological recordings	eyegaze	physio	1000	hertz	UO	UO:0000106	The x/y coordinates are normalized to (0,0) at the top-left corner of the movie stimulus (already excluding the gray horizontal bars).	Stimulation and eye tracking setup for in-lab acquisition	sub-25_task-movie_run-1_recording-eyegaze	/sub-25/beh/sub-25_task-movie_run-1_recording-eyegaze_physio.tsv.gz	OpenfMRI	ds000113d	https://openfmri.org/dataset/ds000113d
25	Physiological recordings	eyegaze	physio	1000	hertz	UO	UO:0000106	The x/y coordinates are normalized to (0,0) at the top-left corner of the movie stimulus (already excluding the gray horizontal bars).	Stimulation and eye tracking setup for in-lab acquisition	sub-25_task-movie_run-2_recording-eyegaze	/sub-25/beh/sub-25_task-movie_run-2_recording-eyegaze_physio.tsv.gz	OpenfMRI	ds000113d	https://openfmri.org/dataset/ds000113d
25	Physiological recordings	eyegaze	physio	1000	hertz	UO	UO:0000106	The x/y coordinates are normalized to (0,0) at the top-left corner of the movie stimulus (already excluding the gray horizontal bars).	Stimulation and eye tracking setup for in-lab acquisition	sub-25_task-movie_run-3_recording-eyegaze	/sub-25/beh/sub-25_task-movie_run-3_recording-eyegaze_physio.tsv.gz	OpenfMRI	ds000113d	https://openfmri.org/dataset/ds000113d
25	Physiological recordings	eyegaze	physio	1000	hertz	UO	UO:0000106	The x/y coordinates are normalized to (0,0) at the top-left corner of the movie stimulus (already excluding the gray horizontal bars).	Stimulation and eye tracking setup for in-lab acquisition	sub-25_task-movie_run-4_recording-eyegaze	/sub-25/beh/sub-25_task-movie_run-4_recording-eyegaze_physio.tsv.gz	OpenfMRI	ds000113d	https://openfmri.org/dataset/ds000113d
25	Physiological recordings	eyegaze	physio	1000	hertz	UO	UO:0000106	The x/y coordinates are normalized to (0,0) at the top-left corner of the movie stimulus (already excluding the gray horizontal bars).	Stimulation and eye tracking setup for in-lab acquisition	sub-25_task-movie_run-5_recording-eyegaze	/sub-25/beh/sub-25_task-movie_run-5_recording-eyegaze_physio.tsv.gz	OpenfMRI	ds000113d	https://openfmri.org/dataset/ds000113d
25	Physiological recordings	eyegaze	physio	1000	hertz	UO	UO:0000106	The x/y coordinates are normalized to (0,0) at the top-left corner of the movie stimulus (already excluding the gray horizontal bars).	Stimulation and eye tracking setup for in-lab acquisition	sub-25_task-movie_run-6_recording-eyegaze	/sub-25/beh/sub-25_task-movie_run-6_recording-eyegaze_physio.tsv.gz	OpenfMRI	ds000113d	https://openfmri.org/dataset/ds000113d
25	Physiological recordings	eyegaze	physio	1000	hertz	UO	UO:0000106	The x/y coordinates are normalized to (0,0) at the top-left corner of the movie stimulus (already excluding the gray horizontal bars).	Stimulation and eye tracking setup for in-lab acquisition	sub-25_task-movie_run-7_recording-eyegaze	/sub-25/beh/sub-25_task-movie_run-7_recording-eyegaze_physio.tsv.gz	OpenfMRI	ds000113d	https://openfmri.org/dataset/ds000113d
25	Physiological recordings	eyegaze	physio	1000	hertz	UO	UO:0000106	The x/y coordinates are normalized to (0,0) at the top-left corner of the movie stimulus (already excluding the gray horizontal bars).	Stimulation and eye tracking setup for in-lab acquisition	sub-25_task-movie_run-8_recording-eyegaze	/sub-25/beh/sub-25_task-movie_run-8_recording-eyegaze_physio.tsv.gz	OpenfMRI	ds000113d	https://openfmri.org/dataset/ds000113d
26	Physiological recordings	eyegaze	physio	1000	hertz	UO	UO:0000106	The x/y coordinates are normalized to (0,0) at the top-left corner of the movie stimulus (already excluding the gray horizontal bars).	Stimulation and eye tracking setup for in-lab acquisition	sub-26_task-movie_run-1_recording-eyegaze	/sub-26/beh/sub-26_task-movie_run-1_recording-eyegaze_physio.tsv.gz	OpenfMRI	ds000113d	https://openfmri.org/dataset/ds000113d
26	Physiological recordings	eyegaze	physio	1000	hertz	UO	UO:0000106	The x/y coordinates are normalized to (0,0) at the top-left corner of the movie stimulus (already excluding the gray horizontal bars).	Stimulation and eye tracking setup for in-lab acquisition	sub-26_task-movie_run-2_recording-eyegaze	/sub-26/beh/sub-26_task-movie_run-2_recording-eyegaze_physio.tsv.gz	OpenfMRI	ds000113d	https://openfmri.org/dataset/ds000113d
26	Physiological recordings	eyegaze	physio	1000	hertz	UO	UO:0000106	The x/y coordinates are normalized to (0,0) at the top-left corner of the movie stimulus (already excluding the gray horizontal bars).	Stimulation and eye tracking setup for in-lab acquisition	sub-26_task-movie_run-3_recording-eyegaze	/sub-26/beh/sub-26_task-movie_run-3_recording-eyegaze_physio.tsv.gz	OpenfMRI	ds000113d	https://openfmri.org/dataset/ds000113d
26	Physiological recordings	eyegaze	physio	1000	hertz	UO	UO:0000106	The x/y coordinates are normalized to (0,0) at the top-left corner of the movie stimulus (already excluding the gray horizontal bars).	Stimulation and eye tracking setup for in-lab acquisition	sub-26_task-movie_run-4_recording-eyegaze	/sub-26/beh/sub-26_task-movie_run-4_recording-eyegaze_physio.tsv.gz	OpenfMRI	ds000113d	https://openfmri.org/dataset/ds000113d
26	Physiological recordings	eyegaze	physio	1000	hertz	UO	UO:0000106	The x/y coordinates are normalized to (0,0) at the top-left corner of the movie stimulus (already excluding the gray horizontal bars).	Stimulation and eye tracking setup for in-lab acquisition	sub-26_task-movie_run-5_recording-eyegaze	/sub-26/beh/sub-26_task-movie_run-5_recording-eyegaze_physio.tsv.gz	OpenfMRI	ds000113d	https://openfmri.org/dataset/ds000113d
26	Physiological recordings	eyegaze	physio	1000	hertz	UO	UO:0000106	The x/y coordinates are normalized to (0,0) at the top-left corner of the movie stimulus (already excluding the gray horizontal bars).	Stimulation and eye tracking setup for in-lab acquisition	sub-26_task-movie_run-6_recording-eyegaze	/sub-26/beh/sub-26_task-movie_run-6_recording-eyegaze_physio.tsv.gz	OpenfMRI	ds000113d	https://openfmri.org/dataset/ds000113d
26	Physiological recordings	eyegaze	physio	1000	hertz	UO	UO:0000106	The x/y coordinates are normalized to (0,0) at the top-left corner of the movie stimulus (already excluding the gray horizontal bars).	Stimulation and eye tracking setup for in-lab acquisition	sub-26_task-movie_run-7_recording-eyegaze	/sub-26/beh/sub-26_task-movie_run-7_recording-eyegaze_physio.tsv.gz	OpenfMRI	ds000113d	https://openfmri.org/dataset/ds000113d
26	Physiological recordings	eyegaze	physio	1000	hertz	UO	UO:0000106	The x/y coordinates are normalized to (0,0) at the top-left corner of the movie stimulus (already excluding the gray horizontal bars).	Stimulation and eye tracking setup for in-lab acquisition	sub-26_task-movie_run-8_recording-eyegaze	/sub-26/beh/sub-26_task-movie_run-8_recording-eyegaze_physio.tsv.gz	OpenfMRI	ds000113d	https://openfmri.org/dataset/ds000113d
27	Physiological recordings	eyegaze	physio	1000	hertz	UO	UO:0000106	The x/y coordinates are normalized to (0,0) at the top-left corner of the movie stimulus (already excluding the gray horizontal bars).	Stimulation and eye tracking setup for in-lab acquisition	sub-27_task-movie_run-1_recording-eyegaze	/sub-27/beh/sub-27_task-movie_run-1_recording-eyegaze_physio.tsv.gz	OpenfMRI	ds000113d	https://openfmri.org/dataset/ds000113d
27	Physiological recordings	eyegaze	physio	1000	hertz	UO	UO:0000106	The x/y coordinates are normalized to (0,0) at the top-left corner of the movie stimulus (already excluding the gray horizontal bars).	Stimulation and eye tracking setup for in-lab acquisition	sub-27_task-movie_run-2_recording-eyegaze	/sub-27/beh/sub-27_task-movie_run-2_recording-eyegaze_physio.tsv.gz	OpenfMRI	ds000113d	https://openfmri.org/dataset/ds000113d
27	Physiological recordings	eyegaze	physio	1000	hertz	UO	UO:0000106	The x/y coordinates are normalized to (0,0) at the top-left corner of the movie stimulus (already excluding the gray horizontal bars).	Stimulation and eye tracking setup for in-lab acquisition	sub-27_task-movie_run-3_recording-eyegaze	/sub-27/beh/sub-27_task-movie_run-3_recording-eyegaze_physio.tsv.gz	OpenfMRI	ds000113d	https://openfmri.org/dataset/ds000113d
27	Physiological recordings	eyegaze	physio	1000	hertz	UO	UO:0000106	The x/y coordinates are normalized to (0,0) at the top-left corner of the movie stimulus (already excluding the gray horizontal bars).	Stimulation and eye tracking setup for in-lab acquisition	sub-27_task-movie_run-4_recording-eyegaze	/sub-27/beh/sub-27_task-movie_run-4_recording-eyegaze_physio.tsv.gz	OpenfMRI	ds000113d	https://openfmri.org/dataset/ds000113d
27	Physiological recordings	eyegaze	physio	1000	hertz	UO	UO:0000106	The x/y coordinates are normalized to (0,0) at the top-left corner of the movie stimulus (already excluding the gray horizontal bars).	Stimulation and eye tracking setup for in-lab acquisition	sub-27_task-movie_run-5_recording-eyegaze	/sub-27/beh/sub-27_task-movie_run-5_recording-eyegaze_physio.tsv.gz	OpenfMRI	ds000113d	https://openfmri.org/dataset/ds000113d
27	Physiological recordings	eyegaze	physio	1000	hertz	UO	UO:0000106	The x/y coordinates are normalized to (0,0) at the top-left corner of the movie stimulus (already excluding the gray horizontal bars).	Stimulation and eye tracking setup for in-lab acquisition	sub-27_task-movie_run-6_recording-eyegaze	/sub-27/beh/sub-27_task-movie_run-6_recording-eyegaze_physio.tsv.gz	OpenfMRI	ds000113d	https://openfmri.org/dataset/ds000113d
27	Physiological recordings	eyegaze	physio	1000	hertz	UO	UO:0000106	The x/y coordinates are normalized to (0,0) at the top-left corner of the movie stimulus (already excluding the gray horizontal bars).	Stimulation and eye tracking setup for in-lab acquisition	sub-27_task-movie_run-7_recording-eyegaze	/sub-27/beh/sub-27_task-movie_run-7_recording-eyegaze_physio.tsv.gz	OpenfMRI	ds000113d	https://openfmri.org/dataset/ds000113d
27	Physiological recordings	eyegaze	physio	1000	hertz	UO	UO:0000106	The x/y coordinates are normalized to (0,0) at the top-left corner of the movie stimulus (already excluding the gray horizontal bars).	Stimulation and eye tracking setup for in-lab acquisition	sub-27_task-movie_run-8_recording-eyegaze	/sub-27/beh/sub-27_task-movie_run-8_recording-eyegaze_physio.tsv.gz	OpenfMRI	ds000113d	https://openfmri.org/dataset/ds000113d
28	Physiological recordings	eyegaze	physio	1000	hertz	UO	UO:0000106	The x/y coordinates are normalized to (0,0) at the top-left corner of the movie stimulus (already excluding the gray horizontal bars).	Stimulation and eye tracking setup for in-lab acquisition	sub-28_task-movie_run-1_recording-eyegaze	/sub-28/beh/sub-28_task-movie_run-1_recording-eyegaze_physio.tsv.gz	OpenfMRI	ds000113d	https://openfmri.org/dataset/ds000113d
28	Physiological recordings	eyegaze	physio	1000	hertz	UO	UO:0000106	The x/y coordinates are normalized to (0,0) at the top-left corner of the movie stimulus (already excluding the gray horizontal bars).	Stimulation and eye tracking setup for in-lab acquisition	sub-28_task-movie_run-2_recording-eyegaze	/sub-28/beh/sub-28_task-movie_run-2_recording-eyegaze_physio.tsv.gz	OpenfMRI	ds000113d	https://openfmri.org/dataset/ds000113d
28	Physiological recordings	eyegaze	physio	1000	hertz	UO	UO:0000106	The x/y coordinates are normalized to (0,0) at the top-left corner of the movie stimulus (already excluding the gray horizontal bars).	Stimulation and eye tracking setup for in-lab acquisition	sub-28_task-movie_run-3_recording-eyegaze	/sub-28/beh/sub-28_task-movie_run-3_recording-eyegaze_physio.tsv.gz	OpenfMRI	ds000113d	https://openfmri.org/dataset/ds000113d
28	Physiological recordings	eyegaze	physio	1000	hertz	UO	UO:0000106	The x/y coordinates are normalized to (0,0) at the top-left corner of the movie stimulus (already excluding the gray horizontal bars).	Stimulation and eye tracking setup for in-lab acquisition	sub-28_task-movie_run-4_recording-eyegaze	/sub-28/beh/sub-28_task-movie_run-4_recording-eyegaze_physio.tsv.gz	OpenfMRI	ds000113d	https://openfmri.org/dataset/ds000113d
28	Physiological recordings	eyegaze	physio	1000	hertz	UO	UO:0000106	The x/y coordinates are normalized to (0,0) at the top-left corner of the movie stimulus (already excluding the gray horizontal bars).	Stimulation and eye tracking setup for in-lab acquisition	sub-28_task-movie_run-5_recording-eyegaze	/sub-28/beh/sub-28_task-movie_run-5_recording-eyegaze_physio.tsv.gz	OpenfMRI	ds000113d	https://openfmri.org/dataset/ds000113d
28	Physiological recordings	eyegaze	physio	1000	hertz	UO	UO:0000106	The x/y coordinates are normalized to (0,0) at the top-left corner of the movie stimulus (already excluding the gray horizontal bars).	Stimulation and eye tracking setup for in-lab acquisition	sub-28_task-movie_run-6_recording-eyegaze	/sub-28/beh/sub-28_task-movie_run-6_recording-eyegaze_physio.tsv.gz	OpenfMRI	ds000113d	https://openfmri.org/dataset/ds000113d
28	Physiological recordings	eyegaze	physio	1000	hertz	UO	UO:0000106	The x/y coordinates are normalized to (0,0) at the top-left corner of the movie stimulus (already excluding the gray horizontal bars).	Stimulation and eye tracking setup for in-lab acquisition	sub-28_task-movie_run-7_recording-eyegaze	/sub-28/beh/sub-28_task-movie_run-7_recording-eyegaze_physio.tsv.gz	OpenfMRI	ds000113d	https://openfmri.org/dataset/ds000113d
28	Physiological recordings	eyegaze	physio	1000	hertz	UO	UO:0000106	The x/y coordinates are normalized to (0,0) at the top-left corner of the movie stimulus (already excluding the gray horizontal bars).	Stimulation and eye tracking setup for in-lab acquisition	sub-28_task-movie_run-8_recording-eyegaze	/sub-28/beh/sub-28_task-movie_run-8_recording-eyegaze_physio.tsv.gz	OpenfMRI	ds000113d	https://openfmri.org/dataset/ds000113d
29	Physiological recordings	eyegaze	physio	1000	hertz	UO	UO:0000106	The x/y coordinates are normalized to (0,0) at the top-left corner of the movie stimulus (already excluding the gray horizontal bars).	Stimulation and eye tracking setup for in-lab acquisition	sub-29_task-movie_run-1_recording-eyegaze	/sub-29/beh/sub-29_task-movie_run-1_recording-eyegaze_physio.tsv.gz	OpenfMRI	ds000113d	https://openfmri.org/dataset/ds000113d
29	Physiological recordings	eyegaze	physio	1000	hertz	UO	UO:0000106	The x/y coordinates are normalized to (0,0) at the top-left corner of the movie stimulus (already excluding the gray horizontal bars).	Stimulation and eye tracking setup for in-lab acquisition	sub-29_task-movie_run-2_recording-eyegaze	/sub-29/beh/sub-29_task-movie_run-2_recording-eyegaze_physio.tsv.gz	OpenfMRI	ds000113d	https://openfmri.org/dataset/ds000113d
29	Physiological recordings	eyegaze	physio	1000	hertz	UO	UO:0000106	The x/y coordinates are normalized to (0,0) at the top-left corner of the movie stimulus (already excluding the gray horizontal bars).	Stimulation and eye tracking setup for in-lab acquisition	sub-29_task-movie_run-3_recording-eyegaze	/sub-29/beh/sub-29_task-movie_run-3_recording-eyegaze_physio.tsv.gz	OpenfMRI	ds000113d	https://openfmri.org/dataset/ds000113d
29	Physiological recordings	eyegaze	physio	1000	hertz	UO	UO:0000106	The x/y coordinates are normalized to (0,0) at the top-left corner of the movie stimulus (already excluding the gray horizontal bars).	Stimulation and eye tracking setup for in-lab acquisition	sub-29_task-movie_run-4_recording-eyegaze	/sub-29/beh/sub-29_task-movie_run-4_recording-eyegaze_physio.tsv.gz	OpenfMRI	ds000113d	https://openfmri.org/dataset/ds000113d
29	Physiological recordings	eyegaze	physio	1000	hertz	UO	UO:0000106	The x/y coordinates are normalized to (0,0) at the top-left corner of the movie stimulus (already excluding the gray horizontal bars).	Stimulation and eye tracking setup for in-lab acquisition	sub-29_task-movie_run-5_recording-eyegaze	/sub-29/beh/sub-29_task-movie_run-5_recording-eyegaze_physio.tsv.gz	OpenfMRI	ds000113d	https://openfmri.org/dataset/ds000113d
29	Physiological recordings	eyegaze	physio	1000	hertz	UO	UO:0000106	The x/y coordinates are normalized to (0,0) at the top-left corner of the movie stimulus (already excluding the gray horizontal bars).	Stimulation and eye tracking setup for in-lab acquisition	sub-29_task-movie_run-6_recording-eyegaze	/sub-29/beh/sub-29_task-movie_run-6_recording-eyegaze_physio.tsv.gz	OpenfMRI	ds000113d	https://openfmri.org/dataset/ds000113d
29	Physiological recordings	eyegaze	physio	1000	hertz	UO	UO:0000106	The x/y coordinates are normalized to (0,0) at the top-left corner of the movie stimulus (already excluding the gray horizontal bars).	Stimulation and eye tracking setup for in-lab acquisition	sub-29_task-movie_run-7_recording-eyegaze	/sub-29/beh/sub-29_task-movie_run-7_recording-eyegaze_physio.tsv.gz	OpenfMRI	ds000113d	https://openfmri.org/dataset/ds000113d
29	Physiological recordings	eyegaze	physio	1000	hertz	UO	UO:0000106	The x/y coordinates are normalized to (0,0) at the top-left corner of the movie stimulus (already excluding the gray horizontal bars).	Stimulation and eye tracking setup for in-lab acquisition	sub-29_task-movie_run-8_recording-eyegaze	/sub-29/beh/sub-29_task-movie_run-8_recording-eyegaze_physio.tsv.gz	OpenfMRI	ds000113d	https://openfmri.org/dataset/ds000113d
30	Physiological recordings	eyegaze	physio	1000	hertz	UO	UO:0000106	The x/y coordinates are normalized to (0,0) at the top-left corner of the movie stimulus (already excluding the gray horizontal bars).	Stimulation and eye tracking setup for in-lab acquisition	sub-30_task-movie_run-1_recording-eyegaze	/sub-30/beh/sub-30_task-movie_run-1_recording-eyegaze_physio.tsv.gz	OpenfMRI	ds000113d	https://openfmri.org/dataset/ds000113d
30	Physiological recordings	eyegaze	physio	1000	hertz	UO	UO:0000106	The x/y coordinates are normalized to (0,0) at the top-left corner of the movie stimulus (already excluding the gray horizontal bars).	Stimulation and eye tracking setup for in-lab acquisition	sub-30_task-movie_run-2_recording-eyegaze	/sub-30/beh/sub-30_task-movie_run-2_recording-eyegaze_physio.tsv.gz	OpenfMRI	ds000113d	https://openfmri.org/dataset/ds000113d
30	Physiological recordings	eyegaze	physio	1000	hertz	UO	UO:0000106	The x/y coordinates are normalized to (0,0) at the top-left corner of the movie stimulus (already excluding the gray horizontal bars).	Stimulation and eye tracking setup for in-lab acquisition	sub-30_task-movie_run-3_recording-eyegaze	/sub-30/beh/sub-30_task-movie_run-3_recording-eyegaze_physio.tsv.gz	OpenfMRI	ds000113d	https://openfmri.org/dataset/ds000113d
30	Physiological recordings	eyegaze	physio	1000	hertz	UO	UO:0000106	The x/y coordinates are normalized to (0,0) at the top-left corner of the movie stimulus (already excluding the gray horizontal bars).	Stimulation and eye tracking setup for in-lab acquisition	sub-30_task-movie_run-4_recording-eyegaze	/sub-30/beh/sub-30_task-movie_run-4_recording-eyegaze_physio.tsv.gz	OpenfMRI	ds000113d	https://openfmri.org/dataset/ds000113d
30	Physiological recordings	eyegaze	physio	1000	hertz	UO	UO:0000106	The x/y coordinates are normalized to (0,0) at the top-left corner of the movie stimulus (already excluding the gray horizontal bars).	Stimulation and eye tracking setup for in-lab acquisition	sub-30_task-movie_run-5_recording-eyegaze	/sub-30/beh/sub-30_task-movie_run-5_recording-eyegaze_physio.tsv.gz	OpenfMRI	ds000113d	https://openfmri.org/dataset/ds000113d
30	Physiological recordings	eyegaze	physio	1000	hertz	UO	UO:0000106	The x/y coordinates are normalized to (0,0) at the top-left corner of the movie stimulus (already excluding the gray horizontal bars).	Stimulation and eye tracking setup for in-lab acquisition	sub-30_task-movie_run-6_recording-eyegaze	/sub-30/beh/sub-30_task-movie_run-6_recording-eyegaze_physio.tsv.gz	OpenfMRI	ds000113d	https://openfmri.org/dataset/ds000113d
30	Physiological recordings	eyegaze	physio	1000	hertz	UO	UO:0000106	The x/y coordinates are normalized to (0,0) at the top-left corner of the movie stimulus (already excluding the gray horizontal bars).	Stimulation and eye tracking setup for in-lab acquisition	sub-30_task-movie_run-7_recording-eyegaze	/sub-30/beh/sub-30_task-movie_run-7_recording-eyegaze_physio.tsv.gz	OpenfMRI	ds000113d	https://openfmri.org/dataset/ds000113d
30	Physiological recordings	eyegaze	physio	1000	hertz	UO	UO:0000106	The x/y coordinates are normalized to (0,0) at the top-left corner of the movie stimulus (already excluding the gray horizontal bars).	Stimulation and eye tracking setup for in-lab acquisition	sub-30_task-movie_run-8_recording-eyegaze	/sub-30/beh/sub-30_task-movie_run-8_recording-eyegaze_physio.tsv.gz	OpenfMRI	ds000113d	https://openfmri.org/dataset/ds000113d
31	Physiological recordings	eyegaze	physio	1000	hertz	UO	UO:0000106	The x/y coordinates are normalized to (0,0) at the top-left corner of the movie stimulus (already excluding the gray horizontal bars).	Stimulation and eye tracking setup for in-lab acquisition	sub-31_task-movie_run-1_recording-eyegaze	/sub-31/beh/sub-31_task-movie_run-1_recording-eyegaze_physio.tsv.gz	OpenfMRI	ds000113d	https://openfmri.org/dataset/ds000113d
31	Physiological recordings	eyegaze	physio	1000	hertz	UO	UO:0000106	The x/y coordinates are normalized to (0,0) at the top-left corner of the movie stimulus (already excluding the gray horizontal bars).	Stimulation and eye tracking setup for in-lab acquisition	sub-31_task-movie_run-2_recording-eyegaze	/sub-31/beh/sub-31_task-movie_run-2_recording-eyegaze_physio.tsv.gz	OpenfMRI	ds000113d	https://openfmri.org/dataset/ds000113d
31	Physiological recordings	eyegaze	physio	1000	hertz	UO	UO:0000106	The x/y coordinates are normalized to (0,0) at the top-left corner of the movie stimulus (already excluding the gray horizontal bars).	Stimulation and eye tracking setup for in-lab acquisition	sub-31_task-movie_run-3_recording-eyegaze	/sub-31/beh/sub-31_task-movie_run-3_recording-eyegaze_physio.tsv.gz	OpenfMRI	ds000113d	https://openfmri.org/dataset/ds000113d
31	Physiological recordings	eyegaze	physio	1000	hertz	UO	UO:0000106	The x/y coordinates are normalized to (0,0) at the top-left corner of the movie stimulus (already excluding the gray horizontal bars).	Stimulation and eye tracking setup for in-lab acquisition	sub-31_task-movie_run-4_recording-eyegaze	/sub-31/beh/sub-31_task-movie_run-4_recording-eyegaze_physio.tsv.gz	OpenfMRI	ds000113d	https://openfmri.org/dataset/ds000113d
31	Physiological recordings	eyegaze	physio	1000	hertz	UO	UO:0000106	The x/y coordinates are normalized to (0,0) at the top-left corner of the movie stimulus (already excluding the gray horizontal bars).	Stimulation and eye tracking setup for in-lab acquisition	sub-31_task-movie_run-5_recording-eyegaze	/sub-31/beh/sub-31_task-movie_run-5_recording-eyegaze_physio.tsv.gz	OpenfMRI	ds000113d	https://openfmri.org/dataset/ds000113d
31	Physiological recordings	eyegaze	physio	1000	hertz	UO	UO:0000106	The x/y coordinates are normalized to (0,0) at the top-left corner of the movie stimulus (already excluding the gray horizontal bars).	Stimulation and eye tracking setup for in-lab acquisition	sub-31_task-movie_run-6_recording-eyegaze	/sub-31/beh/sub-31_task-movie_run-6_recording-eyegaze_physio.tsv.gz	OpenfMRI	ds000113d	https://openfmri.org/dataset/ds000113d
31	Physiological recordings	eyegaze	physio	1000	hertz	UO	UO:0000106	The x/y coordinates are normalized to (0,0) at the top-left corner of the movie stimulus (already excluding the gray horizontal bars).	Stimulation and eye tracking setup for in-lab acquisition	sub-31_task-movie_run-7_recording-eyegaze	/sub-31/beh/sub-31_task-movie_run-7_recording-eyegaze_physio.tsv.gz	OpenfMRI	ds000113d	https://openfmri.org/dataset/ds000113d
31	Physiological recordings	eyegaze	physio	1000	hertz	UO	UO:0000106	The x/y coordinates are normalized to (0,0) at the top-left corner of the movie stimulus (already excluding the gray horizontal bars).	Stimulation and eye tracking setup for in-lab acquisition	sub-31_task-movie_run-8_recording-eyegaze	/sub-31/beh/sub-31_task-movie_run-8_recording-eyegaze_physio.tsv.gz	OpenfMRI	ds000113d	https://openfmri.org/dataset/ds000113d
32	Physiological recordings	eyegaze	physio	1000	hertz	UO	UO:0000106	The x/y coordinates are normalized to (0,0) at the top-left corner of the movie stimulus (already excluding the gray horizontal bars).	Stimulation and eye tracking setup for in-lab acquisition	sub-32_task-movie_run-1_recording-eyegaze	/sub-32/beh/sub-32_task-movie_run-1_recording-eyegaze_physio.tsv.gz	OpenfMRI	ds000113d	https://openfmri.org/dataset/ds000113d
32	Physiological recordings	eyegaze	physio	1000	hertz	UO	UO:0000106	The x/y coordinates are normalized to (0,0) at the top-left corner of the movie stimulus (already excluding the gray horizontal bars).	Stimulation and eye tracking setup for in-lab acquisition	sub-32_task-movie_run-2_recording-eyegaze	/sub-32/beh/sub-32_task-movie_run-2_recording-eyegaze_physio.tsv.gz	OpenfMRI	ds000113d	https://openfmri.org/dataset/ds000113d
32	Physiological recordings	eyegaze	physio	1000	hertz	UO	UO:0000106	The x/y coordinates are normalized to (0,0) at the top-left corner of the movie stimulus (already excluding the gray horizontal bars).	Stimulation and eye tracking setup for in-lab acquisition	sub-32_task-movie_run-3_recording-eyegaze	/sub-32/beh/sub-32_task-movie_run-3_recording-eyegaze_physio.tsv.gz	OpenfMRI	ds000113d	https://openfmri.org/dataset/ds000113d
32	Physiological recordings	eyegaze	physio	1000	hertz	UO	UO:0000106	The x/y coordinates are normalized to (0,0) at the top-left corner of the movie stimulus (already excluding the gray horizontal bars).	Stimulation and eye tracking setup for in-lab acquisition	sub-32_task-movie_run-4_recording-eyegaze	/sub-32/beh/sub-32_task-movie_run-4_recording-eyegaze_physio.tsv.gz	OpenfMRI	ds000113d	https://openfmri.org/dataset/ds000113d
32	Physiological recordings	eyegaze	physio	1000	hertz	UO	UO:0000106	The x/y coordinates are normalized to (0,0) at the top-left corner of the movie stimulus (already excluding the gray horizontal bars).	Stimulation and eye tracking setup for in-lab acquisition	sub-32_task-movie_run-5_recording-eyegaze	/sub-32/beh/sub-32_task-movie_run-5_recording-eyegaze_physio.tsv.gz	OpenfMRI	ds000113d	https://openfmri.org/dataset/ds000113d
32	Physiological recordings	eyegaze	physio	1000	hertz	UO	UO:0000106	The x/y coordinates are normalized to (0,0) at the top-left corner of the movie stimulus (already excluding the gray horizontal bars).	Stimulation and eye tracking setup for in-lab acquisition	sub-32_task-movie_run-6_recording-eyegaze	/sub-32/beh/sub-32_task-movie_run-6_recording-eyegaze_physio.tsv.gz	OpenfMRI	ds000113d	https://openfmri.org/dataset/ds000113d
32	Physiological recordings	eyegaze	physio	1000	hertz	UO	UO:0000106	The x/y coordinates are normalized to (0,0) at the top-left corner of the movie stimulus (already excluding the gray horizontal bars).	Stimulation and eye tracking setup for in-lab acquisition	sub-32_task-movie_run-7_recording-eyegaze	/sub-32/beh/sub-32_task-movie_run-7_recording-eyegaze_physio.tsv.gz	OpenfMRI	ds000113d	https://openfmri.org/dataset/ds000113d
32	Physiological recordings	eyegaze	physio	1000	hertz	UO	UO:0000106	The x/y coordinates are normalized to (0,0) at the top-left corner of the movie stimulus (already excluding the gray horizontal bars).	Stimulation and eye tracking setup for in-lab acquisition	sub-32_task-movie_run-8_recording-eyegaze	/sub-32/beh/sub-32_task-movie_run-8_recording-eyegaze_physio.tsv.gz	OpenfMRI	ds000113d	https://openfmri.org/dataset/ds000113d
33	Physiological recordings	eyegaze	physio	1000	hertz	UO	UO:0000106	The x/y coordinates are normalized to (0,0) at the top-left corner of the movie stimulus (already excluding the gray horizontal bars).	Stimulation and eye tracking setup for in-lab acquisition	sub-33_task-movie_run-1_recording-eyegaze	/sub-33/beh/sub-33_task-movie_run-1_recording-eyegaze_physio.tsv.gz	OpenfMRI	ds000113d	https://openfmri.org/dataset/ds000113d
33	Physiological recordings	eyegaze	physio	1000	hertz	UO	UO:0000106	The x/y coordinates are normalized to (0,0) at the top-left corner of the movie stimulus (already excluding the gray horizontal bars).	Stimulation and eye tracking setup for in-lab acquisition	sub-33_task-movie_run-2_recording-eyegaze	/sub-33/beh/sub-33_task-movie_run-2_recording-eyegaze_physio.tsv.gz	OpenfMRI	ds000113d	https://openfmri.org/dataset/ds000113d
33	Physiological recordings	eyegaze	physio	1000	hertz	UO	UO:0000106	The x/y coordinates are normalized to (0,0) at the top-left corner of the movie stimulus (already excluding the gray horizontal bars).	Stimulation and eye tracking setup for in-lab acquisition	sub-33_task-movie_run-3_recording-eyegaze	/sub-33/beh/sub-33_task-movie_run-3_recording-eyegaze_physio.tsv.gz	OpenfMRI	ds000113d	https://openfmri.org/dataset/ds000113d
33	Physiological recordings	eyegaze	physio	1000	hertz	UO	UO:0000106	The x/y coordinates are normalized to (0,0) at the top-left corner of the movie stimulus (already excluding the gray horizontal bars).	Stimulation and eye tracking setup for in-lab acquisition	sub-33_task-movie_run-4_recording-eyegaze	/sub-33/beh/sub-33_task-movie_run-4_recording-eyegaze_physio.tsv.gz	OpenfMRI	ds000113d	https://openfmri.org/dataset/ds000113d
33	Physiological recordings	eyegaze	physio	1000	hertz	UO	UO:0000106	The x/y coordinates are normalized to (0,0) at the top-left corner of the movie stimulus (already excluding the gray horizontal bars).	Stimulation and eye tracking setup for in-lab acquisition	sub-33_task-movie_run-5_recording-eyegaze	/sub-33/beh/sub-33_task-movie_run-5_recording-eyegaze_physio.tsv.gz	OpenfMRI	ds000113d	https://openfmri.org/dataset/ds000113d
33	Physiological recordings	eyegaze	physio	1000	hertz	UO	UO:0000106	The x/y coordinates are normalized to (0,0) at the top-left corner of the movie stimulus (already excluding the gray horizontal bars).	Stimulation and eye tracking setup for in-lab acquisition	sub-33_task-movie_run-6_recording-eyegaze	/sub-33/beh/sub-33_task-movie_run-6_recording-eyegaze_physio.tsv.gz	OpenfMRI	ds000113d	https://openfmri.org/dataset/ds000113d
33	Physiological recordings	eyegaze	physio	1000	hertz	UO	UO:0000106	The x/y coordinates are normalized to (0,0) at the top-left corner of the movie stimulus (already excluding the gray horizontal bars).	Stimulation and eye tracking setup for in-lab acquisition	sub-33_task-movie_run-7_recording-eyegaze	/sub-33/beh/sub-33_task-movie_run-7_recording-eyegaze_physio.tsv.gz	OpenfMRI	ds000113d	https://openfmri.org/dataset/ds000113d
33	Physiological recordings	eyegaze	physio	1000	hertz	UO	UO:0000106	The x/y coordinates are normalized to (0,0) at the top-left corner of the movie stimulus (already excluding the gray horizontal bars).	Stimulation and eye tracking setup for in-lab acquisition	sub-33_task-movie_run-8_recording-eyegaze	/sub-33/beh/sub-33_task-movie_run-8_recording-eyegaze_physio.tsv.gz	OpenfMRI	ds000113d	https://openfmri.org/dataset/ds000113d
34	Physiological recordings	eyegaze	physio	1000	hertz	UO	UO:0000106	The x/y coordinates are normalized to (0,0) at the top-left corner of the movie stimulus (already excluding the gray horizontal bars).	Stimulation and eye tracking setup for in-lab acquisition	sub-34_task-movie_run-1_recording-eyegaze	/sub-34/beh/sub-34_task-movie_run-1_recording-eyegaze_physio.tsv.gz	OpenfMRI	ds000113d	https://openfmri.org/dataset/ds000113d
34	Physiological recordings	eyegaze	physio	1000	hertz	UO	UO:0000106	The x/y coordinates are normalized to (0,0) at the top-left corner of the movie stimulus (already excluding the gray horizontal bars).	Stimulation and eye tracking setup for in-lab acquisition	sub-34_task-movie_run-2_recording-eyegaze	/sub-34/beh/sub-34_task-movie_run-2_recording-eyegaze_physio.tsv.gz	OpenfMRI	ds000113d	https://openfmri.org/dataset/ds000113d
34	Physiological recordings	eyegaze	physio	1000	hertz	UO	UO:0000106	The x/y coordinates are normalized to (0,0) at the top-left corner of the movie stimulus (already excluding the gray horizontal bars).	Stimulation and eye tracking setup for in-lab acquisition	sub-34_task-movie_run-3_recording-eyegaze	/sub-34/beh/sub-34_task-movie_run-3_recording-eyegaze_physio.tsv.gz	OpenfMRI	ds000113d	https://openfmri.org/dataset/ds000113d
34	Physiological recordings	eyegaze	physio	1000	hertz	UO	UO:0000106	The x/y coordinates are normalized to (0,0) at the top-left corner of the movie stimulus (already excluding the gray horizontal bars).	Stimulation and eye tracking setup for in-lab acquisition	sub-34_task-movie_run-4_recording-eyegaze	/sub-34/beh/sub-34_task-movie_run-4_recording-eyegaze_physio.tsv.gz	OpenfMRI	ds000113d	https://openfmri.org/dataset/ds000113d
34	Physiological recordings	eyegaze	physio	1000	hertz	UO	UO:0000106	The x/y coordinates are normalized to (0,0) at the top-left corner of the movie stimulus (already excluding the gray horizontal bars).	Stimulation and eye tracking setup for in-lab acquisition	sub-34_task-movie_run-5_recording-eyegaze	/sub-34/beh/sub-34_task-movie_run-5_recording-eyegaze_physio.tsv.gz	OpenfMRI	ds000113d	https://openfmri.org/dataset/ds000113d
34	Physiological recordings	eyegaze	physio	1000	hertz	UO	UO:0000106	The x/y coordinates are normalized to (0,0) at the top-left corner of the movie stimulus (already excluding the gray horizontal bars).	Stimulation and eye tracking setup for in-lab acquisition	sub-34_task-movie_run-6_recording-eyegaze	/sub-34/beh/sub-34_task-movie_run-6_recording-eyegaze_physio.tsv.gz	OpenfMRI	ds000113d	https://openfmri.org/dataset/ds000113d
34	Physiological recordings	eyegaze	physio	1000	hertz	UO	UO:0000106	The x/y coordinates are normalized to (0,0) at the top-left corner of the movie stimulus (already excluding the gray horizontal bars).	Stimulation and eye tracking setup for in-lab acquisition	sub-34_task-movie_run-7_recording-eyegaze	/sub-34/beh/sub-34_task-movie_run-7_recording-eyegaze_physio.tsv.gz	OpenfMRI	ds000113d	https://openfmri.org/dataset/ds000113d
34	Physiological recordings	eyegaze	physio	1000	hertz	UO	UO:0000106	The x/y coordinates are normalized to (0,0) at the top-left corner of the movie stimulus (already excluding the gray horizontal bars).	Stimulation and eye tracking setup for in-lab acquisition	sub-34_task-movie_run-8_recording-eyegaze	/sub-34/beh/sub-34_task-movie_run-8_recording-eyegaze_physio.tsv.gz	OpenfMRI	ds000113d	https://openfmri.org/dataset/ds000113d
35	Physiological recordings	eyegaze	physio	1000	hertz	UO	UO:0000106	The x/y coordinates are normalized to (0,0) at the top-left corner of the movie stimulus (already excluding the gray horizontal bars).	Stimulation and eye tracking setup for in-lab acquisition	sub-35_task-movie_run-1_recording-eyegaze	/sub-35/beh/sub-35_task-movie_run-1_recording-eyegaze_physio.tsv.gz	OpenfMRI	ds000113d	https://openfmri.org/dataset/ds000113d
35	Physiological recordings	eyegaze	physio	1000	hertz	UO	UO:0000106	The x/y coordinates are normalized to (0,0) at the top-left corner of the movie stimulus (already excluding the gray horizontal bars).	Stimulation and eye tracking setup for in-lab acquisition	sub-35_task-movie_run-2_recording-eyegaze	/sub-35/beh/sub-35_task-movie_run-2_recording-eyegaze_physio.tsv.gz	OpenfMRI	ds000113d	https://openfmri.org/dataset/ds000113d
35	Physiological recordings	eyegaze	physio	1000	hertz	UO	UO:0000106	The x/y coordinates are normalized to (0,0) at the top-left corner of the movie stimulus (already excluding the gray horizontal bars).	Stimulation and eye tracking setup for in-lab acquisition	sub-35_task-movie_run-3_recording-eyegaze	/sub-35/beh/sub-35_task-movie_run-3_recording-eyegaze_physio.tsv.gz	OpenfMRI	ds000113d	https://openfmri.org/dataset/ds000113d
35	Physiological recordings	eyegaze	physio	1000	hertz	UO	UO:0000106	The x/y coordinates are normalized to (0,0) at the top-left corner of the movie stimulus (already excluding the gray horizontal bars).	Stimulation and eye tracking setup for in-lab acquisition	sub-35_task-movie_run-4_recording-eyegaze	/sub-35/beh/sub-35_task-movie_run-4_recording-eyegaze_physio.tsv.gz	OpenfMRI	ds000113d	https://openfmri.org/dataset/ds000113d
35	Physiological recordings	eyegaze	physio	1000	hertz	UO	UO:0000106	The x/y coordinates are normalized to (0,0) at the top-left corner of the movie stimulus (already excluding the gray horizontal bars).	Stimulation and eye tracking setup for in-lab acquisition	sub-35_task-movie_run-5_recording-eyegaze	/sub-35/beh/sub-35_task-movie_run-5_recording-eyegaze_physio.tsv.gz	OpenfMRI	ds000113d	https://openfmri.org/dataset/ds000113d
35	Physiological recordings	eyegaze	physio	1000	hertz	UO	UO:0000106	The x/y coordinates are normalized to (0,0) at the top-left corner of the movie stimulus (already excluding the gray horizontal bars).	Stimulation and eye tracking setup for in-lab acquisition	sub-35_task-movie_run-6_recording-eyegaze	/sub-35/beh/sub-35_task-movie_run-6_recording-eyegaze_physio.tsv.gz	OpenfMRI	ds000113d	https://openfmri.org/dataset/ds000113d
35	Physiological recordings	eyegaze	physio	1000	hertz	UO	UO:0000106	The x/y coordinates are normalized to (0,0) at the top-left corner of the movie stimulus (already excluding the gray horizontal bars).	Stimulation and eye tracking setup for in-lab acquisition	sub-35_task-movie_run-7_recording-eyegaze	/sub-35/beh/sub-35_task-movie_run-7_recording-eyegaze_physio.tsv.gz	OpenfMRI	ds000113d	https://openfmri.org/dataset/ds000113d
35	Physiological recordings	eyegaze	physio	1000	hertz	UO	UO:0000106	The x/y coordinates are normalized to (0,0) at the top-left corner of the movie stimulus (already excluding the gray horizontal bars).	Stimulation and eye tracking setup for in-lab acquisition	sub-35_task-movie_run-8_recording-eyegaze	/sub-35/beh/sub-35_task-movie_run-8_recording-eyegaze_physio.tsv.gz	OpenfMRI	ds000113d	https://openfmri.org/dataset/ds000113d
36	Physiological recordings	eyegaze	physio	1000	hertz	UO	UO:0000106	The x/y coordinates are normalized to (0,0) at the top-left corner of the movie stimulus (already excluding the gray horizontal bars).	Stimulation and eye tracking setup for in-lab acquisition	sub-36_task-movie_run-1_recording-eyegaze	/sub-36/beh/sub-36_task-movie_run-1_recording-eyegaze_physio.tsv.gz	OpenfMRI	ds000113d	https://openfmri.org/dataset/ds000113d
36	Physiological recordings	eyegaze	physio	1000	hertz	UO	UO:0000106	The x/y coordinates are normalized to (0,0) at the top-left corner of the movie stimulus (already excluding the gray horizontal bars).	Stimulation and eye tracking setup for in-lab acquisition	sub-36_task-movie_run-2_recording-eyegaze	/sub-36/beh/sub-36_task-movie_run-2_recording-eyegaze_physio.tsv.gz	OpenfMRI	ds000113d	https://openfmri.org/dataset/ds000113d
36	Physiological recordings	eyegaze	physio	1000	hertz	UO	UO:0000106	The x/y coordinates are normalized to (0,0) at the top-left corner of the movie stimulus (already excluding the gray horizontal bars).	Stimulation and eye tracking setup for in-lab acquisition	sub-36_task-movie_run-3_recording-eyegaze	/sub-36/beh/sub-36_task-movie_run-3_recording-eyegaze_physio.tsv.gz	OpenfMRI	ds000113d	https://openfmri.org/dataset/ds000113d
36	Physiological recordings	eyegaze	physio	1000	hertz	UO	UO:0000106	The x/y coordinates are normalized to (0,0) at the top-left corner of the movie stimulus (already excluding the gray horizontal bars).	Stimulation and eye tracking setup for in-lab acquisition	sub-36_task-movie_run-4_recording-eyegaze	/sub-36/beh/sub-36_task-movie_run-4_recording-eyegaze_physio.tsv.gz	OpenfMRI	ds000113d	https://openfmri.org/dataset/ds000113d
36	Physiological recordings	eyegaze	physio	1000	hertz	UO	UO:0000106	The x/y coordinates are normalized to (0,0) at the top-left corner of the movie stimulus (already excluding the gray horizontal bars).	Stimulation and eye tracking setup for in-lab acquisition	sub-36_task-movie_run-5_recording-eyegaze	/sub-36/beh/sub-36_task-movie_run-5_recording-eyegaze_physio.tsv.gz	OpenfMRI	ds000113d	https://openfmri.org/dataset/ds000113d
36	Physiological recordings	eyegaze	physio	1000	hertz	UO	UO:0000106	The x/y coordinates are normalized to (0,0) at the top-left corner of the movie stimulus (already excluding the gray horizontal bars).	Stimulation and eye tracking setup for in-lab acquisition	sub-36_task-movie_run-6_recording-eyegaze	/sub-36/beh/sub-36_task-movie_run-6_recording-eyegaze_physio.tsv.gz	OpenfMRI	ds000113d	https://openfmri.org/dataset/ds000113d
36	Physiological recordings	eyegaze	physio	1000	hertz	UO	UO:0000106	The x/y coordinates are normalized to (0,0) at the top-left corner of the movie stimulus (already excluding the gray horizontal bars).	Stimulation and eye tracking setup for in-lab acquisition	sub-36_task-movie_run-7_recording-eyegaze	/sub-36/beh/sub-36_task-movie_run-7_recording-eyegaze_physio.tsv.gz	OpenfMRI	ds000113d	https://openfmri.org/dataset/ds000113d
36	Physiological recordings	eyegaze	physio	1000	hertz	UO	UO:0000106	The x/y coordinates are normalized to (0,0) at the top-left corner of the movie stimulus (already excluding the gray horizontal bars).	Stimulation and eye tracking setup for in-lab acquisition	sub-36_task-movie_run-8_recording-eyegaze	/sub-36/beh/sub-36_task-movie_run-8_recording-eyegaze_physio.tsv.gz	OpenfMRI	ds000113d	https://openfmri.org/dataset/ds000113d
